# Supplementary material for: What does your partner want? Using a gender equality lens to assess partner support and involvement in family planning in Uganda
Source: PLOS Glob Public Health. 2024 May 29;4(5):e0003264. doi: 10.1371/journal.pgph.0003264 (PMC11135713; doi:10.1371/journal.pgph.0003264)
Supplement: S1 Data — (XLS) [file pgph.0003264.s002.xls]

## Sheet: Sheet1
Respn_No	discuss	choosing	knowing	money	approve	highinvol	accompany	jointoptions	permission	paying	region	rural	age	youth	adolescent	female	parity	education	usefp
1077	No	No	No	No	Yes	No	No	No	No	Yes	1. CENTRAL	Rural	40-49 years	non-youth	1	Male	1-4 children	Primary/Some secondary	0
260	No	No	No	No	No	Yes	No	No	No	No	3. NORTHERN	Rural	25-39 years	non-youth	1	Male	5 or more children	Secondary or higher	1
536	No	No	No	No	No	Yes	No	No	Yes	No	4. WESTERN	Rural	25-39 years	non-youth	1	Male	5 or more children	Secondary or higher	1
1165	No	No	No	No	No	No	No	No	No	No	1. CENTRAL	Rural	40-49 years	non-youth	1	Female	1-4 children	Less than primary	0
1334	No	No	No	No	Yes	No	No	No	No	No	2. EASTERN	Rural	40-49 years	non-youth	1	Female	1-4 children	Less than primary	1
510	No	No	No	No	No	Yes	No	Yes	No	No	4. WESTERN	Rural	25-39 years	non-youth	1	Male	1-4 children	Less than primary	0
600	No	No	No	No	Yes	Yes	Yes	No	No	No	4. WESTERN	Rural	25-39 years	non-youth	1	Female	5 or more children	Less than primary	0
1293	No	No	No	No	Yes	No	No	No	Yes	No	2. EASTERN	Rural	25-39 years	non-youth	1	Male	5 or more children	Primary/Some secondary	0
111	No	No	No	No	No	No	No	No	No	No	2. EASTERN	Rural	25-39 years	non-youth	1	Male	1-4 children	Secondary or higher	1
821	No	No	No	No	No	No	No	No	No	No	2. EASTERN	Urban	25-39 years	non-youth	1	Male	No children	Secondary or higher	0
110	No	No	No	No	No	No	No	No	No	No	2. EASTERN	Rural	25-39 years	non-youth	1	Male	5 or more children	Secondary or higher	1
423	No	No	No	No	No	No	No	No	No	No	4. WESTERN	Rural	40-49 years	non-youth	1	Male	1-4 children	Less than primary	0
418	No	No	No	No	No	No	No	No	No	No	4. WESTERN	Rural	25-39 years	non-youth	1	Female	1-4 children	Primary/Some secondary	0
26	No	No	No	No	No	No	No	Yes	No	No	2. EASTERN	Rural	25-39 years	non-youth	1	Male	5 or more children	Primary/Some secondary	0
1055	No	No	No	No	No	Yes	No	No	Yes	No	1. CENTRAL	Urban	40-49 years	non-youth	1	Female	1-4 children	Primary/Some secondary	1
996	No	No	No	No	Yes	Yes	No	Yes	No	No	1. CENTRAL	Rural	25-39 years	non-youth	1	Male	1-4 children	Less than primary	1
1366	No	No	No	No	Yes	No	No	No	No	No	2. EASTERN	Rural	25-39 years	non-youth	1	Male	1-4 children	Less than primary	0
1216	No	No	No	No	Yes	No	Yes	No	No	No	2. EASTERN	Rural	25-39 years	non-youth	1	Female	5 or more children	Primary/Some secondary	1
1333	No	No	No	No	Yes	No	No	No	No	No	2. EASTERN	Rural	40-49 years	non-youth	1	Female	5 or more children	Less than primary	1
417	No	No	No	No	No	No	No	No	No	No	4. WESTERN	Rural	40-49 years	non-youth	1	Female	1-4 children	Primary/Some secondary	0
768	No	No	No	No	No	No	No	No	No	No	2. EASTERN	Urban	25-39 years	non-youth	1	Male	1-4 children	Primary/Some secondary	1
792	No	No	No	No	No	No	No	No	No	No	1. CENTRAL	Urban	40-49 years	non-youth	1	Male	1-4 children	Primary/Some secondary	0
1340	No	No	No	No	No	No	No	No	No	No	2. EASTERN	Rural	25-39 years	non-youth	1	Male	1-4 children	Less than primary	0
122	No	No	No	No	Yes	No	No	No	Yes	No	2. EASTERN	Rural	25-39 years	non-youth	1	Male	5 or more children	Less than primary	1
121	No	No	No	No	Yes	No	No	No	No	No	2. EASTERN	Rural	25-39 years	non-youth	1	Male	1-4 children	Primary/Some secondary	1
101	No	No	No	No	Yes	No	No	No	No	No	1. CENTRAL	Urban	25-39 years	non-youth	1	Male	1-4 children	Secondary or higher	0
66	No	No	No	No	Yes	No	No	No	No	No	2. EASTERN	Rural	40-49 years	non-youth	1	Male	5 or more children	Secondary or higher	1
567	No	No	No	No	No	Yes	No	No	No	No	4. WESTERN	Rural	25-39 years	non-youth	1	Female	1-4 children	Less than primary	0
133	No	No	No	No	No	No	No	No	No	No	3. NORTHERN	Rural	40-49 years	non-youth	1	Male	5 or more children	Less than primary	0
628	No	No	No	No	No	No	No	No	No	No	1. CENTRAL	Urban	25-39 years	non-youth	1	Male	No children	Primary/Some secondary	0
1400	No	No	No	No	Yes	No	No	No	Yes	No	2. EASTERN	Rural	40-49 years	non-youth	1	Male	5 or more children	Primary/Some secondary	0
1207	No	No	No	No	Yes	Yes	Yes	No	No	No	2. EASTERN	Rural	25-39 years	non-youth	1	Male	5 or more children	Less than primary	0
128	No	No	No	No	Yes	No	No	No	No	No	2. EASTERN	Rural	25-39 years	non-youth	1	Female	1-4 children	Less than primary	1
529	No	No	No	No	Yes	No	Yes	No	No	No	4. WESTERN	Rural	40-49 years	non-youth	1	Female	No children	Less than primary	0
1364	No	No	No	No	Yes	Yes	No	No	Yes	No	2. EASTERN	Rural	25-39 years	non-youth	1	Female	1-4 children	Less than primary	0
631	No	No	No	No	No	No	No	No	No	No	1. CENTRAL	Urban	25-39 years	non-youth	1	Male	1-4 children	Primary/Some secondary	0
123	No	No	No	No	Yes	No	No	No	No	No	2. EASTERN	Rural	25-39 years	non-youth	1	Male	5 or more children	Less than primary	1
1076	No	No	No	No	Yes	No	No	No	No	No	1. CENTRAL	Rural	40-49 years	non-youth	1	Female	1-4 children	Less than primary	0
446	No	No	No	No	Yes	No	No	No	No	Yes	4. WESTERN	Rural	25-39 years	non-youth	1	Female	5 or more children	Less than primary	0
1365	No	No	No	No	Yes	No	No	No	No	No	2. EASTERN	Rural	40-49 years	non-youth	1	Male	5 or more children	Less than primary	0
190	No	No	No	No	Yes	Yes	Yes	No	No	No	1. CENTRAL	Urban	40-49 years	non-youth	1	Male	1-4 children	Primary/Some secondary	0
1155	No	No	No	No	No	No	No	No	No	No	1. CENTRAL	Rural	25-39 years	non-youth	1	Male	1-4 children	Primary/Some secondary	0
1121	No	No	No	No	Yes	Yes	No	No	Yes	No	1. CENTRAL	Rural	25-39 years	non-youth	1	Female	1-4 children	Secondary or higher	0
794	No	No	No	No	Yes	No	No	No	Yes	No	2. EASTERN	Urban	25-39 years	non-youth	1	Female	5 or more children	Less than primary	0
1158	No	No	No	No	No	No	No	No	Yes	No	1. CENTRAL	Rural	25-39 years	non-youth	1	Female	1-4 children	Primary/Some secondary	0
632	No	No	No	No	No	Yes	No	No	Yes	No	1. CENTRAL	Urban	40-49 years	non-youth	1	Female	1-4 children	Primary/Some secondary	0
78	No	No	No	No	No	No	No	No	No	No	2. EASTERN	Rural	18-24 years	youth	1	Female	5 or more children	Primary/Some secondary	1
424	No	No	No	No	No	No	No	No	No	No	4. WESTERN	Rural	40-49 years	non-youth	1	Male	5 or more children	Secondary or higher	0
736	No	No	No	No	Yes	Yes	No	Yes	No	No	1. CENTRAL	Urban	25-39 years	non-youth	1	Male	1-4 children	Secondary or higher	0
212	No	No	No	No	Yes	Yes	No	No	Yes	No	3. NORTHERN	Rural	40-49 years	non-youth	1	Male	5 or more children	Secondary or higher	0
1336	No	No	No	No	Yes	No	No	No	Yes	No	2. EASTERN	Rural	25-39 years	non-youth	1	Male	1-4 children	Less than primary	1
991	No	No	No	No	No	Yes	No	No	Yes	No	4. WESTERN	Urban	40-49 years	non-youth	1	Male	1-4 children	Primary/Some secondary	0
1203	No	No	No	No	No	No	No	No	No	No	2. EASTERN	Rural	18-24 years	youth	1	Male	1-4 children	Less than primary	0
1066	No	No	No	No	No	No	No	No	No	No	1. CENTRAL	Rural	25-39 years	non-youth	1	Female	1-4 children	Less than primary	1
1330	No	No	No	No	Yes	No	No	No	No	No	2. EASTERN	Rural	40-49 years	non-youth	1	Female	1-4 children	Less than primary	1
113	No	No	No	No	Yes	No	No	No	Yes	No	2. EASTERN	Rural	25-39 years	non-youth	1	Female	1-4 children	Less than primary	1
86	No	No	No	No	Yes	No	No	Yes	No	No	2. EASTERN	Rural	18-24 years	youth	1	Male	1-4 children	Less than primary	1
728	No	No	No	No	No	No	No	No	No	No	1. CENTRAL	Urban	40-49 years	non-youth	1	Male	5 or more children	Secondary or higher	0
1184	No	No	No	No	Yes	No	Yes	No	No	No	1. CENTRAL	Rural	25-39 years	non-youth	1	Female	1-4 children	Primary/Some secondary	0
414	No	No	No	No	No	No	No	No	No	No	4. WESTERN	Rural	25-39 years	non-youth	1	Male	1-4 children	Primary/Some secondary	0
79	No	No	No	No	No	No	No	No	No	No	2. EASTERN	Rural	25-39 years	non-youth	1	Male	5 or more children	Less than primary	1
1071	No	No	No	No	No	Yes	No	Yes	No	No	1. CENTRAL	Rural	25-39 years	non-youth	1	Female	1-4 children	Primary/Some secondary	0
824	No	No	No	No	No	No	No	No	No	No	2. EASTERN	Urban	25-39 years	non-youth	1	Female	1-4 children	Secondary or higher	0
778	No	No	No	No	Yes	No	No	No	No	No	2. EASTERN	Urban	25-39 years	non-youth	1	Male	1-4 children	Secondary or higher	1
1080	No	No	No	No	Yes	Yes	No	No	No	No	1. CENTRAL	Rural	40-49 years	non-youth	1	Male	No children	Less than primary	0
35	No	No	No	No	Yes	No	No	No	No	No	2. EASTERN	Rural	25-39 years	non-youth	1	Female	5 or more children	Less than primary	0
9	No	No	No	No	No	Yes	No	No	Yes	No	1. CENTRAL	Urban	40-49 years	non-youth	1	Male	5 or more children	Secondary or higher	0
1324	No	No	No	No	Yes	No	No	No	Yes	No	2. EASTERN	Rural	18-24 years	youth	1	Female	1-4 children	Primary/Some secondary	1
1202	No	No	No	No	Yes	Yes	No	No	No	No	2. EASTERN	Rural	25-39 years	non-youth	1	Male	5 or more children	Less than primary	0
389	No	No	No	No	No	No	Yes	No	No	No	4. WESTERN	Rural	40-49 years	non-youth	1	Female	1-4 children	Less than primary	0
131	No	No	No	No	No	Yes	No	Yes	No	No	3. NORTHERN	Rural	25-39 years	non-youth	1	Male	1-4 children	Secondary or higher	0
1	No	No	No	No	No	No	No	No	No	No	1. CENTRAL	Urban	25-39 years	non-youth	1	Female	1-4 children	Secondary or higher	0
1299	No	No	No	No	No	Yes	Yes	No	No	No	2. EASTERN	Rural	40-49 years	non-youth	1	Female	1-4 children	Secondary or higher	0
863	No	No	No	No	No	No	No	No	No	No	3. NORTHERN	Urban	40-49 years	non-youth	1	Female	1-4 children	Primary/Some secondary	0
927	No	No	No	No	No	No	No	No	No	No	4. WESTERN	Urban	18-24 years	youth	1	Male	No children	Secondary or higher	0
1123	No	No	No	No	Yes	No	No	No	No	No	1. CENTRAL	Rural	25-39 years	non-youth	1	Male	1-4 children	Primary/Some secondary	0
767	No	No	No	No	No	No	No	No	No	No	2. EASTERN	Urban	25-39 years	non-youth	1	Female	1-4 children	Less than primary	1
773	No	No	No	No	No	Yes	No	No	No	No	2. EASTERN	Urban	18-24 years	youth	1	Male	No children	Primary/Some secondary	1
1313	No	No	No	No	No	No	No	No	No	No	1. CENTRAL	Urban	25-39 years	non-youth	1	Male	1-4 children	Primary/Some secondary	0
1353	No	No	No	No	Yes	No	No	No	No	No	2. EASTERN	Rural	40-49 years	non-youth	1	Male	5 or more children	Primary/Some secondary	0
791	No	No	No	No	Yes	No	Yes	No	No	No	1. CENTRAL	Urban	40-49 years	non-youth	1	Male	1-4 children	Less than primary	1
1279	No	No	No	No	Yes	No	No	No	No	Yes	2. EASTERN	Rural	18-24 years	youth	1	Male	No children	Secondary or higher	0
114	No	No	No	No	Yes	No	No	No	Yes	No	2. EASTERN	Rural	25-39 years	non-youth	1	Female	1-4 children	Primary/Some secondary	1
421	No	No	No	No	No	No	No	No	No	No	4. WESTERN	Rural	40-49 years	non-youth	1	Male	1-4 children	Primary/Some secondary	0
1166	No	No	No	No	No	No	No	No	No	No	1. CENTRAL	Rural	40-49 years	non-youth	1	Female	5 or more children	Less than primary	0
1281	No	No	No	No	Yes	No	No	No	No	No	2. EASTERN	Rural	18-24 years	youth	1	Male	1-4 children	Primary/Some secondary	0
40	No	No	No	No	Yes	No	No	No	No	No	2. EASTERN	Rural	25-39 years	non-youth	1	Male	1-4 children	Secondary or higher	0
1175	No	No	No	No	Yes	No	No	No	No	No	1. CENTRAL	Rural	25-39 years	non-youth	1	Male	1-4 children	Primary/Some secondary	0
630	No	No	No	No	No	Yes	No	No	No	No	1. CENTRAL	Urban	25-39 years	non-youth	1	Male	No children	Primary/Some secondary	0
1200	No	No	No	No	Yes	Yes	No	No	No	Yes	2. EASTERN	Rural	18-24 years	youth	1	Male	1-4 children	Primary/Some secondary	0
805	No	No	No	No	Yes	No	No	No	No	No	2. EASTERN	Urban	40-49 years	non-youth	1	Female	1-4 children	Primary/Some secondary	0
793	No	No	No	No	Yes	No	No	No	No	No	2. EASTERN	Urban	40-49 years	non-youth	1	Female	1-4 children	Primary/Some secondary	0
1396	No	No	No	No	No	No	No	No	No	No	2. EASTERN	Rural	18-24 years	youth	1	Female	No children	Secondary or higher	0
1135	No	No	No	No	No	No	No	No	No	No	1. CENTRAL	Rural	25-39 years	non-youth	1	Female	5 or more children	Primary/Some secondary	0
1335	No	No	No	No	Yes	No	No	No	No	No	2. EASTERN	Rural	25-39 years	non-youth	1	Female	5 or more children	Less than primary	1
136	No	No	No	No	No	No	No	No	No	No	3. NORTHERN	Rural	25-39 years	non-youth	1	Male	5 or more children	Primary/Some secondary	0
1046	No	No	No	No	No	No	No	No	No	No	1. CENTRAL	Rural	25-39 years	non-youth	1	Female	1-4 children	Less than primary	1
411	No	No	No	No	No	No	No	No	No	No	4. WESTERN	Rural	40-49 years	non-youth	1	Female	1-4 children	Less than primary	0
566	No	No	No	No	No	Yes	No	Yes	No	No	4. WESTERN	Rural	40-49 years	non-youth	1	Female	5 or more children	Primary/Some secondary	1
1054	No	No	No	Yes	No	No	No	No	Yes	No	1. CENTRAL	Urban	40-49 years	non-youth	1	Male	1-4 children	Secondary or higher	0
803	No	No	No	Yes	No	No	Yes	No	No	No	2. EASTERN	Urban	18-24 years	youth	1	Female	1-4 children	Secondary or higher	0
287	No	No	No	Yes	Yes	No	Yes	No	No	No	3. NORTHERN	Rural	25-39 years	non-youth	1	Female	5 or more children	Less than primary	1
851	No	No	No	Yes	No	No	No	No	Yes	No	3. NORTHERN	Urban	25-39 years	non-youth	1	Female	5 or more children	Primary/Some secondary	0
646	No	No	No	Yes	No	No	Yes	No	No	No	4. WESTERN	Rural	18-24 years	youth	1	Male	No children	Less than primary	0
1005	No	No	No	Yes	No	Yes	No	No	Yes	No	1. CENTRAL	Rural	25-39 years	non-youth	1	Male	1-4 children	Primary/Some secondary	1
719	No	No	Yes	No	Yes	No	No	No	Yes	No	1. CENTRAL	Urban	25-39 years	non-youth	1	Female	1-4 children	Secondary or higher	1
1045	No	No	Yes	Yes	No	Yes	No	No	Yes	No	1. CENTRAL	Rural	25-39 years	non-youth	1	Male	1-4 children	Less than primary	1
1182	No	Yes	No	No	Yes	Yes	Yes	No	No	No	1. CENTRAL	Rural	25-39 years	non-youth	1	Male	5 or more children	Less than primary	0
116	No	Yes	No	No	No	Yes	No	No	Yes	No	2. EASTERN	Rural	40-49 years	non-youth	1	Male	1-4 children	Less than primary	1
1032	No	Yes	No	No	No	Yes	No	Yes	No	No	1. CENTRAL	Rural	40-49 years	non-youth	1	Male	5 or more children	Primary/Some secondary	1
29	No	Yes	No	No	No	Yes	Yes	No	No	No	2. EASTERN	Rural	40-49 years	non-youth	1	Female	5 or more children	Primary/Some secondary	1
1221	No	Yes	No	No	No	Yes	No	No	Yes	No	2. EASTERN	Rural	40-49 years	non-youth	1	Male	5 or more children	Less than primary	1
449	No	Yes	No	No	Yes	No	Yes	No	No	No	1. CENTRAL	Urban	25-39 years	non-youth	1	Female	5 or more children	Primary/Some secondary	0
364	No	Yes	No	No	No	No	No	No	No	No	1. CENTRAL	Urban	40-49 years	non-youth	1	Female	1-4 children	Less than primary	1
1172	No	Yes	No	No	No	Yes	Yes	No	No	No	1. CENTRAL	Rural	25-39 years	non-youth	1	Female	5 or more children	Secondary or higher	1
640	No	Yes	No	No	No	No	Yes	No	No	No	4. WESTERN	Rural	18-24 years	youth	1	Male	1-4 children	Primary/Some secondary	0
926	No	Yes	No	No	No	No	No	No	No	Yes	4. WESTERN	Urban	25-39 years	non-youth	1	Female	1-4 children	Less than primary	0
787	No	Yes	No	No	No	No	No	No	No	No	1. CENTRAL	Urban	18-24 years	youth	1	Male	1-4 children	Primary/Some secondary	1
1288	No	Yes	No	No	No	No	No	No	No	No	2. EASTERN	Rural	18-24 years	youth	1	Male	5 or more children	Primary/Some secondary	0
234	No	Yes	No	No	No	No	Yes	No	No	No	3. NORTHERN	Rural	40-49 years	non-youth	1	Male	5 or more children	Primary/Some secondary	0
71	No	Yes	No	No	Yes	Yes	No	No	Yes	No	2. EASTERN	Rural	25-39 years	non-youth	1	Female	1-4 children	Less than primary	1
265	No	Yes	No	No	No	No	Yes	No	No	No	3. NORTHERN	Rural	25-39 years	non-youth	1	Female	1-4 children	Primary/Some secondary	0
774	No	Yes	No	No	No	Yes	No	No	Yes	No	2. EASTERN	Urban	25-39 years	non-youth	1	Male	1-4 children	Secondary or higher	1
645	No	Yes	No	No	No	No	Yes	No	No	No	4. WESTERN	Rural	40-49 years	non-youth	1	Male	5 or more children	Less than primary	1
1000	No	Yes	No	No	No	Yes	No	Yes	No	No	1. CENTRAL	Rural	25-39 years	non-youth	1	Female	5 or more children	Less than primary	1
1038	No	Yes	No	No	No	Yes	Yes	No	No	No	1. CENTRAL	Rural	25-39 years	non-youth	1	Male	No children	Secondary or higher	1
1109	No	Yes	No	No	No	No	No	Yes	No	No	1. CENTRAL	Rural	25-39 years	non-youth	1	Male	5 or more children	Primary/Some secondary	1
1325	No	Yes	No	No	No	No	No	No	Yes	No	2. EASTERN	Rural	40-49 years	non-youth	1	Male	5 or more children	Primary/Some secondary	1
685	No	Yes	No	No	No	Yes	No	No	No	Yes	1. CENTRAL	Urban	40-49 years	non-youth	1	Male	1-4 children	Primary/Some secondary	1
1190	No	Yes	No	No	No	Yes	Yes	No	No	No	1. CENTRAL	Rural	25-39 years	non-youth	1	Male	No children	Secondary or higher	0
70	No	Yes	No	No	No	Yes	No	No	Yes	No	2. EASTERN	Rural	25-39 years	non-youth	1	Male	1-4 children	Primary/Some secondary	1
226	No	Yes	No	Yes	No	No	No	Yes	No	No	3. NORTHERN	Rural	25-39 years	non-youth	1	Female	1-4 children	Primary/Some secondary	0
459	No	Yes	No	Yes	No	No	Yes	No	No	No	4. WESTERN	Rural	40-49 years	non-youth	1	Male	1-4 children	Less than primary	1
666	No	Yes	No	Yes	No	No	Yes	No	No	No	4. WESTERN	Rural	25-39 years	non-youth	1	Female	1-4 children	Less than primary	1
1382	No	Yes	No	Yes	Yes	Yes	No	No	No	Yes	2. EASTERN	Rural	25-39 years	non-youth	1	Female	5 or more children	Less than primary	1
82	No	Yes	No	Yes	No	Yes	No	Yes	No	No	2. EASTERN	Rural	25-39 years	non-youth	1	Female	5 or more children	Less than primary	1
1286	No	Yes	Yes	No	No	Yes	Yes	No	No	No	2. EASTERN	Rural	25-39 years	non-youth	1	Female	No children	Less than primary	1
1062	No	Yes	Yes	No	No	Yes	No	Yes	No	No	1. CENTRAL	Rural	25-39 years	non-youth	1	Male	1-4 children	Secondary or higher	1
790	No	Yes	Yes	No	No	Yes	Yes	No	No	No	1. CENTRAL	Urban	25-39 years	non-youth	1	Female	1-4 children	Primary/Some secondary	1
1084	No	Yes	Yes	No	No	No	No	No	No	Yes	1. CENTRAL	Rural	25-39 years	non-youth	1	Female	1-4 children	Secondary or higher	0
724	No	Yes	Yes	No	Yes	No	No	No	Yes	No	1. CENTRAL	Urban	40-49 years	non-youth	1	Male	5 or more children	Secondary or higher	0
5	No	Yes	Yes	No	No	Yes	Yes	No	No	No	1. CENTRAL	Urban	25-39 years	non-youth	1	Male	1-4 children	Secondary or higher	0
1283	No	Yes	Yes	No	No	No	No	No	Yes	No	2. EASTERN	Rural	40-49 years	non-youth	1	Male	5 or more children	Secondary or higher	0
593	No	Yes	Yes	No	Yes	No	Yes	No	No	No	4. WESTERN	Rural	25-39 years	non-youth	1	Female	1-4 children	Less than primary	1
948	No	Yes	Yes	No	No	Yes	Yes	No	No	No	4. WESTERN	Urban	40-49 years	non-youth	1	Male	1-4 children	Secondary or higher	1
198	No	Yes	Yes	No	No	Yes	No	No	Yes	No	3. NORTHERN	Rural	25-39 years	non-youth	1	Male	5 or more children	Primary/Some secondary	1
694	No	Yes	Yes	No	No	Yes	No	No	Yes	No	1. CENTRAL	Urban	25-39 years	non-youth	1	Male	1-4 children	Secondary or higher	0
486	No	Yes	Yes	No	Yes	Yes	No	Yes	No	No	4. WESTERN	Rural	25-39 years	non-youth	1	Male	5 or more children	Secondary or higher	1
1198	No	Yes	Yes	No	No	No	No	Yes	No	No	2. EASTERN	Rural	40-49 years	non-youth	1	Female	5 or more children	Less than primary	0
275	No	Yes	Yes	No	Yes	No	No	No	Yes	No	1. CENTRAL	Urban	18-24 years	youth	1	Female	1-4 children	Primary/Some secondary	0
1174	No	Yes	Yes	No	No	Yes	Yes	No	No	No	1. CENTRAL	Rural	40-49 years	non-youth	1	Female	1-4 children	Primary/Some secondary	0
695	No	Yes	Yes	No	No	Yes	Yes	No	No	No	1. CENTRAL	Urban	25-39 years	non-youth	1	Male	1-4 children	Secondary or higher	1
998	No	Yes	Yes	No	No	Yes	Yes	No	No	No	1. CENTRAL	Rural	25-39 years	non-youth	1	Male	1-4 children	Primary/Some secondary	0
687	No	Yes	Yes	No	No	No	No	No	Yes	No	1. CENTRAL	Urban	25-39 years	non-youth	1	Male	1-4 children	Primary/Some secondary	0
229	No	Yes	Yes	Yes	No	Yes	No	No	Yes	No	3. NORTHERN	Rural	25-39 years	non-youth	1	Male	1-4 children	Secondary or higher	0
220	No	Yes	Yes	Yes	No	No	Yes	No	No	No	3. NORTHERN	Rural	40-49 years	non-youth	1	Male	5 or more children	Primary/Some secondary	0
464	No	Yes	Yes	Yes	No	No	Yes	No	No	No	4. WESTERN	Rural	25-39 years	non-youth	1	Male	1-4 children	Primary/Some secondary	0
1263	No	Yes	Yes	Yes	No	No	No	Yes	No	No	2. EASTERN	Rural	25-39 years	non-youth	1	Male	1-4 children	Secondary or higher	1
909	No	Yes	Yes	Yes	No	Yes	No	No	No	Yes	4. WESTERN	Urban	25-39 years	non-youth	1	Female	5 or more children	Primary/Some secondary	1
463	No	Yes	Yes	Yes	No	No	Yes	No	No	No	4. WESTERN	Rural	40-49 years	non-youth	1	Female	1-4 children	Primary/Some secondary	1
839	No	Yes	Yes	Yes	No	Yes	No	No	Yes	No	3. NORTHERN	Urban	25-39 years	non-youth	1	Male	1-4 children	Secondary or higher	1
1074	No	Yes	Yes	Yes	No	No	No	No	Yes	No	1. CENTRAL	Rural	25-39 years	non-youth	1	Female	1-4 children	Secondary or higher	1
828	No	Yes	Yes	Yes	No	Yes	No	Yes	No	No	2. EASTERN	Urban	40-49 years	non-youth	1	Male	5 or more children	Less than primary	1
809	No	Yes	Yes	Yes	No	No	No	No	Yes	No	2. EASTERN	Urban	25-39 years	non-youth	1	Female	1-4 children	Less than primary	1
127	No	Yes	Yes	Yes	No	Yes	No	No	Yes	No	2. EASTERN	Rural	25-39 years	non-youth	1	Male	1-4 children	Secondary or higher	1
727	No	Yes	Yes	Yes	No	Yes	Yes	No	No	No	1. CENTRAL	Urban	18-24 years	youth	1	Female	1-4 children	Secondary or higher	1
440	No	Yes	Yes	Yes	No	Yes	No	No	No	Yes	4. WESTERN	Rural	25-39 years	non-youth	1	Male	1-4 children	Primary/Some secondary	1
819	No	Yes	Yes	Yes	No	No	No	Yes	No	No	2. EASTERN	Urban	25-39 years	non-youth	1	Male	1-4 children	Secondary or higher	1
379	No	Yes	Yes	Yes	No	No	No	No	No	Yes	4. WESTERN	Rural	40-49 years	non-youth	1	Female	1-4 children	Primary/Some secondary	1
443	No	Yes	Yes	Yes	No	No	No	No	Yes	No	4. WESTERN	Rural	25-39 years	non-youth	1	Male	5 or more children	Secondary or higher	1
737	No	Yes	Yes	Yes	No	No	No	No	Yes	No	1. CENTRAL	Urban	25-39 years	non-youth	1	Female	1-4 children	Primary/Some secondary	1
594	No	Yes	Yes	Yes	No	No	Yes	No	No	No	4. WESTERN	Rural	25-39 years	non-youth	1	Male	1-4 children	Secondary or higher	1
799	No	Yes	Yes	Yes	No	Yes	No	No	Yes	No	2. EASTERN	Urban	25-39 years	non-youth	1	Female	1-4 children	Less than primary	1
551	Yes	No	No	No	No	Yes	Yes	No	No	No	4. WESTERN	Rural	25-39 years	non-youth	1	Female	1-4 children	Less than primary	0
182	Yes	No	No	No	No	Yes	No	No	Yes	No	3. NORTHERN	Rural	25-39 years	non-youth	1	Male	5 or more children	Less than primary	0
192	Yes	No	No	No	No	No	No	Yes	No	No	1. CENTRAL	Urban	18-24 years	youth	1	Male	No children	Primary/Some secondary	1
214	Yes	No	No	No	No	Yes	No	No	Yes	No	3. NORTHERN	Rural	25-39 years	non-youth	1	Female	No children	Less than primary	0
295	Yes	No	No	No	No	No	Yes	No	No	No	3. NORTHERN	Rural	25-39 years	non-youth	1	Female	1-4 children	Secondary or higher	0
196	Yes	No	No	No	No	Yes	No	No	Yes	No	3. NORTHERN	Rural	25-39 years	non-youth	1	Female	1-4 children	Secondary or higher	1
1068	Yes	No	No	No	No	Yes	No	Yes	No	No	1. CENTRAL	Rural	40-49 years	non-youth	1	Male	5 or more children	Primary/Some secondary	1
653	Yes	No	No	No	No	No	Yes	No	No	No	4. WESTERN	Rural	18-24 years	youth	1	Male	No children	Less than primary	0
181	Yes	No	No	No	No	Yes	Yes	No	No	No	3. NORTHERN	Rural	25-39 years	non-youth	1	Male	1-4 children	Less than primary	0
179	Yes	No	No	No	No	Yes	Yes	No	No	No	3. NORTHERN	Rural	18-24 years	youth	1	Female	1-4 children	Primary/Some secondary	0
1160	Yes	No	No	No	No	Yes	No	No	No	Yes	1. CENTRAL	Rural	40-49 years	non-youth	1	Female	1-4 children	Primary/Some secondary	1
208	Yes	No	No	No	No	No	No	No	Yes	No	3. NORTHERN	Rural	25-39 years	non-youth	1	Male	1-4 children	Primary/Some secondary	1
609	Yes	No	No	No	No	Yes	No	Yes	No	No	4. WESTERN	Rural	40-49 years	non-youth	1	Female	5 or more children	Primary/Some secondary	0
603	Yes	No	No	No	No	Yes	No	Yes	No	No	4. WESTERN	Rural	25-39 years	non-youth	1	Female	5 or more children	Less than primary	0
213	Yes	No	No	No	No	Yes	Yes	No	No	No	3. NORTHERN	Rural	25-39 years	non-youth	1	Male	1-4 children	Secondary or higher	1
935	Yes	No	No	No	No	Yes	Yes	No	No	No	4. WESTERN	Urban	40-49 years	non-youth	1	Female	5 or more children	Secondary or higher	1
530	Yes	No	No	No	Yes	No	Yes	No	No	No	4. WESTERN	Rural	25-39 years	non-youth	1	Female	5 or more children	Less than primary	0
134	Yes	No	No	No	No	Yes	No	Yes	No	No	3. NORTHERN	Rural	18-24 years	youth	1	Female	1-4 children	Less than primary	0
501	Yes	No	No	No	No	Yes	No	No	Yes	No	4. WESTERN	Rural	25-39 years	non-youth	1	Female	5 or more children	Less than primary	1
294	Yes	No	No	No	No	No	No	No	No	No	3. NORTHERN	Rural	40-49 years	non-youth	1	Female	1-4 children	Primary/Some secondary	0
1256	Yes	No	No	No	No	No	Yes	No	No	No	2. EASTERN	Rural	18-24 years	youth	1	Female	1-4 children	Secondary or higher	0
1050	Yes	No	No	No	Yes	No	No	Yes	No	No	1. CENTRAL	Urban	40-49 years	non-youth	1	Female	1-4 children	Primary/Some secondary	1
738	Yes	No	No	No	No	Yes	No	No	Yes	No	1. CENTRAL	Urban	40-49 years	non-youth	1	Female	5 or more children	Primary/Some secondary	1
215	Yes	No	No	No	No	Yes	No	No	Yes	No	3. NORTHERN	Rural	40-49 years	non-youth	1	Male	1-4 children	Less than primary	1
211	Yes	No	No	No	No	Yes	Yes	No	No	No	3. NORTHERN	Rural	25-39 years	non-youth	1	Female	1-4 children	Less than primary	1
266	Yes	No	No	No	No	No	No	No	Yes	No	3. NORTHERN	Rural	25-39 years	non-youth	1	Female	1-4 children	Less than primary	0
890	Yes	No	No	No	No	Yes	Yes	No	No	No	3. NORTHERN	Urban	40-49 years	non-youth	1	Male	5 or more children	Less than primary	0
1041	Yes	No	No	No	Yes	No	Yes	No	No	No	1. CENTRAL	Rural	18-24 years	youth	1	Male	No children	Secondary or higher	1
167	Yes	No	No	No	No	Yes	No	No	Yes	No	3. NORTHERN	Rural	25-39 years	non-youth	1	Male	5 or more children	Primary/Some secondary	0
893	Yes	No	No	No	No	Yes	Yes	No	No	No	3. NORTHERN	Urban	25-39 years	non-youth	1	Male	5 or more children	Primary/Some secondary	1
1319	Yes	No	No	No	No	No	No	Yes	No	No	1. CENTRAL	Urban	25-39 years	non-youth	1	Female	5 or more children	Primary/Some secondary	1
613	Yes	No	No	No	No	Yes	No	Yes	No	No	4. WESTERN	Rural	25-39 years	non-youth	1	Male	1-4 children	Secondary or higher	0
178	Yes	No	No	No	No	Yes	No	No	Yes	No	3. NORTHERN	Rural	25-39 years	non-youth	1	Male	1-4 children	Less than primary	1
1056	Yes	No	No	No	No	Yes	No	Yes	No	No	1. CENTRAL	Urban	25-39 years	non-youth	1	Female	1-4 children	Secondary or higher	1
258	Yes	No	No	No	No	No	No	No	No	No	3. NORTHERN	Rural	25-39 years	non-youth	1	Male	5 or more children	Secondary or higher	1
175	Yes	No	No	No	No	Yes	Yes	No	No	No	3. NORTHERN	Rural	40-49 years	non-youth	1	Male	5 or more children	Primary/Some secondary	1
994	Yes	No	No	No	No	Yes	No	Yes	No	No	1. CENTRAL	Rural	40-49 years	non-youth	1	Female	1-4 children	Primary/Some secondary	1
722	Yes	No	No	No	No	No	Yes	No	No	No	1. CENTRAL	Urban	25-39 years	non-youth	1	Male	1-4 children	Secondary or higher	1
1099	Yes	No	No	No	No	Yes	No	No	Yes	No	1. CENTRAL	Rural	40-49 years	non-youth	1	Male	No children	Less than primary	0
1317	Yes	No	No	No	No	No	Yes	No	No	No	1. CENTRAL	Urban	25-39 years	non-youth	1	Female	1-4 children	Secondary or higher	0
433	Yes	No	No	No	No	No	Yes	No	No	No	4. WESTERN	Rural	25-39 years	non-youth	1	Female	1-4 children	Primary/Some secondary	0
1134	Yes	No	No	No	No	Yes	No	No	No	No	1. CENTRAL	Rural	25-39 years	non-youth	1	Female	1-4 children	Less than primary	1
170	Yes	No	No	No	No	Yes	No	No	Yes	No	3. NORTHERN	Rural	25-39 years	non-youth	1	Male	1-4 children	Primary/Some secondary	1
135	Yes	No	No	No	No	Yes	No	Yes	No	No	3. NORTHERN	Rural	40-49 years	non-youth	1	Female	1-4 children	Less than primary	1
219	Yes	No	No	No	No	No	Yes	No	No	No	3. NORTHERN	Rural	25-39 years	non-youth	1	Male	1-4 children	Secondary or higher	0
1320	Yes	No	No	No	No	No	No	No	No	Yes	1. CENTRAL	Urban	25-39 years	non-youth	1	Male	5 or more children	Secondary or higher	0
209	Yes	No	No	No	No	Yes	No	Yes	No	No	3. NORTHERN	Rural	40-49 years	non-youth	1	Female	1-4 children	Less than primary	1
997	Yes	No	No	No	Yes	Yes	No	Yes	No	No	1. CENTRAL	Rural	25-39 years	non-youth	1	Male	1-4 children	Less than primary	0
681	Yes	No	No	No	No	No	Yes	No	No	No	1. CENTRAL	Urban	25-39 years	non-youth	1	Male	1-4 children	Primary/Some secondary	1
748	Yes	No	No	No	Yes	Yes	No	Yes	No	No	1. CENTRAL	Urban	25-39 years	non-youth	1	Male	1-4 children	Secondary or higher	1
1267	Yes	No	No	No	No	No	Yes	No	No	No	2. EASTERN	Rural	40-49 years	non-youth	1	Female	5 or more children	Less than primary	1
15	Yes	No	No	No	Yes	Yes	No	No	Yes	No	1. CENTRAL	Urban	40-49 years	non-youth	1	Female	No children	Secondary or higher	0
507	Yes	No	No	No	No	Yes	No	Yes	No	No	4. WESTERN	Rural	25-39 years	non-youth	1	Female	1-4 children	Less than primary	0
140	Yes	No	No	No	No	Yes	No	Yes	No	No	3. NORTHERN	Rural	18-24 years	youth	1	Male	1-4 children	Less than primary	0
802	Yes	No	No	No	No	No	No	No	No	No	2. EASTERN	Urban	25-39 years	non-youth	1	Female	5 or more children	Secondary or higher	1
850	Yes	No	No	No	Yes	No	No	No	Yes	No	3. NORTHERN	Urban	25-39 years	non-youth	1	Female	1-4 children	Primary/Some secondary	0
488	Yes	No	No	No	No	Yes	No	No	No	Yes	4. WESTERN	Rural	40-49 years	non-youth	1	Male	5 or more children	Less than primary	0
977	Yes	No	No	No	No	Yes	No	Yes	No	No	4. WESTERN	Urban	40-49 years	non-youth	1	Male	5 or more children	Less than primary	0
202	Yes	No	No	No	No	Yes	No	No	Yes	No	3. NORTHERN	Rural	25-39 years	non-youth	1	Male	1-4 children	Secondary or higher	0
177	Yes	No	No	No	No	Yes	Yes	No	No	No	3. NORTHERN	Rural	40-49 years	non-youth	1	Male	1-4 children	Less than primary	1
562	Yes	No	No	No	No	Yes	No	Yes	No	No	4. WESTERN	Rural	25-39 years	non-youth	1	Female	1-4 children	Less than primary	0
171	Yes	No	No	No	No	Yes	No	No	Yes	No	3. NORTHERN	Rural	40-49 years	non-youth	1	Male	1-4 children	Less than primary	0
852	Yes	No	No	No	No	No	Yes	No	No	No	3. NORTHERN	Urban	25-39 years	non-youth	1	Female	1-4 children	Secondary or higher	1
253	Yes	No	No	No	No	No	No	No	No	Yes	3. NORTHERN	Rural	40-49 years	non-youth	1	Male	1-4 children	Less than primary	1
252	Yes	No	No	No	Yes	No	No	No	Yes	No	3. NORTHERN	Rural	25-39 years	non-youth	1	Female	5 or more children	Primary/Some secondary	1
292	Yes	No	No	Yes	No	No	Yes	No	No	No	3. NORTHERN	Rural	25-39 years	non-youth	1	Male	1-4 children	Primary/Some secondary	0
1233	Yes	No	No	Yes	Yes	No	Yes	No	No	No	2. EASTERN	Rural	25-39 years	non-youth	1	Male	1-4 children	Less than primary	0
475	Yes	No	No	Yes	No	Yes	No	Yes	No	No	4. WESTERN	Rural	25-39 years	non-youth	1	Male	1-4 children	Secondary or higher	1
249	Yes	No	No	Yes	No	No	Yes	No	No	No	3. NORTHERN	Rural	25-39 years	non-youth	1	Female	5 or more children	Less than primary	1
437	Yes	No	No	Yes	No	Yes	No	No	Yes	No	4. WESTERN	Rural	40-49 years	non-youth	1	Female	1-4 children	Less than primary	1
283	Yes	No	No	Yes	No	No	Yes	No	No	No	3. NORTHERN	Rural	25-39 years	non-youth	1	Male	1-4 children	Less than primary	1
256	Yes	No	No	Yes	No	Yes	No	No	No	Yes	3. NORTHERN	Rural	25-39 years	non-youth	1	Male	5 or more children	Less than primary	0
1318	Yes	No	No	Yes	No	Yes	No	Yes	No	No	1. CENTRAL	Urban	25-39 years	non-youth	1	Male	1-4 children	Primary/Some secondary	1
920	Yes	No	No	Yes	No	Yes	No	No	Yes	No	4. WESTERN	Urban	25-39 years	non-youth	1	Male	1-4 children	Primary/Some secondary	1
918	Yes	No	No	Yes	No	Yes	Yes	No	No	No	4. WESTERN	Urban	25-39 years	non-youth	1	Female	1-4 children	Secondary or higher	1
671	Yes	No	No	Yes	No	No	Yes	No	No	No	4. WESTERN	Rural	40-49 years	non-youth	1	Female	5 or more children	Primary/Some secondary	0
448	Yes	No	No	Yes	No	No	No	No	No	Yes	4. WESTERN	Rural	25-39 years	non-youth	1	Female	5 or more children	Primary/Some secondary	0
495	Yes	No	No	Yes	Yes	Yes	No	No	Yes	No	4. WESTERN	Rural	25-39 years	non-youth	1	Female	5 or more children	Less than primary	1
255	Yes	No	No	Yes	No	No	No	Yes	No	No	3. NORTHERN	Rural	25-39 years	non-youth	1	Female	5 or more children	Primary/Some secondary	0
563	Yes	No	No	Yes	No	Yes	Yes	No	No	No	4. WESTERN	Rural	40-49 years	non-youth	1	Male	1-4 children	Less than primary	0
1209	Yes	No	No	Yes	Yes	No	No	Yes	No	No	2. EASTERN	Rural	25-39 years	non-youth	1	Male	5 or more children	Primary/Some secondary	0
247	Yes	No	No	Yes	Yes	Yes	No	No	Yes	No	3. NORTHERN	Rural	40-49 years	non-youth	1	Male	1-4 children	Less than primary	1
856	Yes	No	No	Yes	No	No	No	No	Yes	No	3. NORTHERN	Urban	25-39 years	non-youth	1	Male	1-4 children	Primary/Some secondary	1
246	Yes	No	No	Yes	Yes	No	No	Yes	No	No	3. NORTHERN	Rural	40-49 years	non-youth	1	Female	1-4 children	Less than primary	0
720	Yes	No	No	Yes	No	No	No	Yes	No	No	1. CENTRAL	Urban	25-39 years	non-youth	1	Male	1-4 children	Secondary or higher	0
1379	Yes	No	No	Yes	Yes	Yes	Yes	No	No	No	2. EASTERN	Rural	25-39 years	non-youth	1	Male	5 or more children	Less than primary	1
965	Yes	No	Yes	No	No	Yes	Yes	No	No	No	1. CENTRAL	Urban	25-39 years	non-youth	1	Female	1-4 children	Primary/Some secondary	1
1183	Yes	No	Yes	No	No	Yes	No	Yes	No	No	1. CENTRAL	Rural	18-24 years	youth	1	Male	1-4 children	Secondary or higher	1
1067	Yes	No	Yes	No	No	Yes	No	Yes	No	No	1. CENTRAL	Rural	25-39 years	non-youth	1	Female	1-4 children	Primary/Some secondary	1
518	Yes	No	Yes	No	No	Yes	No	No	No	Yes	4. WESTERN	Rural	25-39 years	non-youth	1	Female	1-4 children	Secondary or higher	1
783	Yes	No	Yes	No	No	Yes	No	No	Yes	No	2. EASTERN	Urban	40-49 years	non-youth	1	Male	1-4 children	Secondary or higher	1
951	Yes	No	Yes	No	No	Yes	No	No	Yes	No	4. WESTERN	Urban	40-49 years	non-youth	1	Female	1-4 children	Primary/Some secondary	1
1238	Yes	No	Yes	No	No	No	Yes	No	No	No	2. EASTERN	Rural	25-39 years	non-youth	1	Female	1-4 children	Primary/Some secondary	0
1285	Yes	No	Yes	No	No	Yes	No	No	Yes	No	2. EASTERN	Rural	40-49 years	non-youth	1	Male	1-4 children	Less than primary	0
485	Yes	No	Yes	No	Yes	Yes	No	Yes	No	No	4. WESTERN	Rural	40-49 years	non-youth	1	Male	5 or more children	Secondary or higher	1
1312	Yes	No	Yes	No	No	Yes	No	No	No	Yes	2. EASTERN	Rural	25-39 years	non-youth	1	Female	5 or more children	Primary/Some secondary	0
942	Yes	No	Yes	No	Yes	Yes	No	No	Yes	No	4. WESTERN	Urban	40-49 years	non-youth	1	Male	5 or more children	Primary/Some secondary	1
462	Yes	No	Yes	No	No	No	Yes	No	No	No	4. WESTERN	Rural	18-24 years	youth	1	Female	1-4 children	Primary/Some secondary	0
656	Yes	No	Yes	No	No	Yes	No	No	Yes	No	4. WESTERN	Rural	25-39 years	non-youth	1	Female	5 or more children	Less than primary	1
691	Yes	No	Yes	No	No	Yes	No	Yes	No	No	1. CENTRAL	Urban	25-39 years	non-youth	1	Male	1-4 children	Secondary or higher	1
98	Yes	No	Yes	No	No	Yes	No	Yes	No	No	1. CENTRAL	Urban	40-49 years	non-youth	1	Male	5 or more children	Secondary or higher	1
913	Yes	No	Yes	No	No	No	Yes	No	No	No	4. WESTERN	Urban	25-39 years	non-youth	1	Male	1-4 children	Secondary or higher	1
1265	Yes	No	Yes	No	Yes	No	No	No	Yes	No	2. EASTERN	Rural	18-24 years	youth	1	Female	1-4 children	Primary/Some secondary	1
712	Yes	No	Yes	No	No	Yes	Yes	No	No	No	1. CENTRAL	Urban	40-49 years	non-youth	1	Female	1-4 children	Less than primary	1
20	Yes	No	Yes	No	No	Yes	Yes	No	No	No	2. EASTERN	Rural	18-24 years	youth	1	Female	1-4 children	Less than primary	0
822	Yes	No	Yes	No	Yes	No	No	No	Yes	No	2. EASTERN	Urban	25-39 years	non-youth	1	Female	1-4 children	Primary/Some secondary	1
1214	Yes	No	Yes	No	Yes	No	No	No	Yes	No	2. EASTERN	Rural	25-39 years	non-youth	1	Male	1-4 children	Primary/Some secondary	1
1264	Yes	No	Yes	No	No	No	Yes	No	No	No	2. EASTERN	Rural	40-49 years	non-youth	1	Male	5 or more children	Less than primary	1
735	Yes	No	Yes	No	No	Yes	No	Yes	No	No	1. CENTRAL	Urban	40-49 years	non-youth	1	Female	1-4 children	Primary/Some secondary	0
1196	Yes	No	Yes	No	No	No	Yes	No	No	No	2. EASTERN	Rural	25-39 years	non-youth	1	Female	5 or more children	Less than primary	0
238	Yes	No	Yes	No	No	Yes	No	Yes	No	No	3. NORTHERN	Rural	25-39 years	non-youth	1	Male	1-4 children	Secondary or higher	1
1047	Yes	No	Yes	No	No	No	No	Yes	No	No	1. CENTRAL	Rural	40-49 years	non-youth	1	Male	5 or more children	Primary/Some secondary	1
1042	Yes	No	Yes	No	No	No	No	No	Yes	No	1. CENTRAL	Rural	25-39 years	non-youth	1	Male	5 or more children	Primary/Some secondary	1
902	Yes	No	Yes	No	No	Yes	No	Yes	No	No	3. NORTHERN	Urban	25-39 years	non-youth	1	Female	1-4 children	Secondary or higher	0
1254	Yes	No	Yes	No	No	No	No	No	Yes	No	2. EASTERN	Rural	25-39 years	non-youth	1	Female	1-4 children	Primary/Some secondary	1
1222	Yes	No	Yes	No	No	No	No	No	Yes	No	2. EASTERN	Rural	40-49 years	non-youth	1	Female	1-4 children	Less than primary	1
496	Yes	No	Yes	No	No	Yes	Yes	No	No	No	4. WESTERN	Rural	40-49 years	non-youth	1	Male	1-4 children	Less than primary	0
210	Yes	No	Yes	No	No	Yes	No	No	Yes	No	3. NORTHERN	Rural	40-49 years	non-youth	1	Female	1-4 children	Less than primary	1
1371	Yes	No	Yes	No	Yes	Yes	No	Yes	No	No	2. EASTERN	Rural	18-24 years	youth	1	Male	No children	Primary/Some secondary	0
188	Yes	No	Yes	No	No	Yes	No	No	Yes	No	1. CENTRAL	Urban	25-39 years	non-youth	1	Female	5 or more children	Less than primary	1
1044	Yes	No	Yes	No	No	Yes	Yes	No	No	No	1. CENTRAL	Rural	25-39 years	non-youth	1	Female	5 or more children	Less than primary	1
747	Yes	No	Yes	No	No	Yes	No	Yes	No	No	1. CENTRAL	Urban	18-24 years	youth	1	Female	No children	Primary/Some secondary	0
844	Yes	No	Yes	No	No	Yes	No	Yes	No	No	3. NORTHERN	Urban	40-49 years	non-youth	1	Male	5 or more children	Secondary or higher	1
725	Yes	No	Yes	No	No	No	No	Yes	No	No	1. CENTRAL	Urban	25-39 years	non-youth	1	Female	5 or more children	Secondary or higher	1
493	Yes	No	Yes	No	No	Yes	No	No	Yes	No	4. WESTERN	Rural	25-39 years	non-youth	1	Male	5 or more children	Primary/Some secondary	1
1344	Yes	No	Yes	Yes	No	Yes	Yes	No	No	No	2. EASTERN	Rural	25-39 years	non-youth	1	Female	1-4 children	Primary/Some secondary	1
1301	Yes	No	Yes	Yes	No	Yes	No	No	Yes	No	2. EASTERN	Rural	25-39 years	non-youth	1	Female	1-4 children	Primary/Some secondary	0
37	Yes	No	Yes	Yes	No	Yes	No	Yes	No	No	2. EASTERN	Rural	40-49 years	non-youth	1	Male	1-4 children	Less than primary	1
1051	Yes	No	Yes	Yes	No	Yes	No	Yes	No	No	1. CENTRAL	Urban	25-39 years	non-youth	1	Male	1-4 children	Less than primary	1
235	Yes	No	Yes	Yes	No	Yes	No	No	Yes	No	3. NORTHERN	Rural	18-24 years	youth	1	Male	1-4 children	Secondary or higher	0
1376	Yes	No	Yes	Yes	No	Yes	No	Yes	No	No	2. EASTERN	Rural	18-24 years	youth	1	Female	1-4 children	Primary/Some secondary	1
1180	Yes	No	Yes	Yes	No	Yes	No	No	Yes	No	1. CENTRAL	Rural	25-39 years	non-youth	1	Male	1-4 children	Primary/Some secondary	1
223	Yes	No	Yes	Yes	No	Yes	No	Yes	No	No	3. NORTHERN	Rural	25-39 years	non-youth	1	Female	5 or more children	Less than primary	0
160	Yes	No	Yes	Yes	No	Yes	No	No	Yes	No	3. NORTHERN	Rural	18-24 years	youth	1	Male	1-4 children	Primary/Some secondary	1
230	Yes	No	Yes	Yes	No	Yes	No	No	Yes	No	3. NORTHERN	Rural	40-49 years	non-youth	1	Male	5 or more children	Primary/Some secondary	1
1179	Yes	No	Yes	Yes	No	No	Yes	No	No	No	1. CENTRAL	Rural	18-24 years	youth	1	Female	5 or more children	Primary/Some secondary	1
590	Yes	No	Yes	Yes	No	Yes	No	No	No	Yes	4. WESTERN	Rural	18-24 years	youth	1	Female	1-4 children	Secondary or higher	1
1292	Yes	No	Yes	Yes	No	No	No	No	Yes	No	2. EASTERN	Rural	40-49 years	non-youth	1	Male	1-4 children	Less than primary	0
346	Yes	No	Yes	Yes	No	No	No	No	Yes	No	3. NORTHERN	Rural	40-49 years	non-youth	1	Male	5 or more children	Secondary or higher	1
1004	Yes	No	Yes	Yes	No	Yes	No	No	No	No	1. CENTRAL	Rural	25-39 years	non-youth	1	Female	5 or more children	Primary/Some secondary	1
677	Yes	No	Yes	Yes	No	Yes	Yes	No	No	No	4. WESTERN	Rural	40-49 years	non-youth	1	Male	5 or more children	Secondary or higher	1
276	Yes	No	Yes	Yes	No	Yes	No	No	No	Yes	1. CENTRAL	Urban	25-39 years	non-youth	1	Male	1-4 children	Primary/Some secondary	1
27	Yes	No	Yes	Yes	No	Yes	No	Yes	No	No	2. EASTERN	Rural	25-39 years	non-youth	1	Male	1-4 children	Primary/Some secondary	1
301	Yes	No	Yes	Yes	No	Yes	No	No	Yes	No	3. NORTHERN	Rural	25-39 years	non-youth	1	Female	1-4 children	Secondary or higher	1
248	Yes	No	Yes	Yes	No	No	No	Yes	No	No	3. NORTHERN	Rural	18-24 years	youth	1	Male	1-4 children	Secondary or higher	1
401	Yes	No	Yes	Yes	No	No	Yes	No	No	No	4. WESTERN	Rural	25-39 years	non-youth	1	Male	1-4 children	Primary/Some secondary	0
1224	Yes	No	Yes	Yes	No	No	No	Yes	No	No	2. EASTERN	Rural	40-49 years	non-youth	1	Male	5 or more children	Less than primary	0
1296	Yes	No	Yes	Yes	No	Yes	No	Yes	No	No	2. EASTERN	Rural	40-49 years	non-youth	1	Female	5 or more children	Less than primary	1
1302	Yes	No	Yes	Yes	No	Yes	Yes	No	No	No	2. EASTERN	Rural	40-49 years	non-youth	1	Male	5 or more children	Primary/Some secondary	1
1243	Yes	No	Yes	Yes	No	No	Yes	No	No	No	2. EASTERN	Rural	40-49 years	non-youth	1	Female	1-4 children	Primary/Some secondary	0
445	Yes	No	Yes	Yes	No	No	No	Yes	No	No	4. WESTERN	Rural	18-24 years	youth	1	Male	5 or more children	Less than primary	1
531	Yes	No	Yes	Yes	No	Yes	No	No	Yes	No	4. WESTERN	Rural	25-39 years	non-youth	1	Male	5 or more children	Primary/Some secondary	0
804	Yes	No	Yes	Yes	No	Yes	No	Yes	No	No	2. EASTERN	Urban	25-39 years	non-youth	1	Male	5 or more children	Primary/Some secondary	1
297	Yes	No	Yes	Yes	No	No	No	No	Yes	No	3. NORTHERN	Rural	25-39 years	non-youth	1	Female	1-4 children	Primary/Some secondary	1
1308	Yes	No	Yes	Yes	No	No	No	Yes	No	No	2. EASTERN	Rural	25-39 years	non-youth	1	Male	5 or more children	Primary/Some secondary	1
953	Yes	No	Yes	Yes	No	No	No	No	Yes	No	4. WESTERN	Urban	40-49 years	non-youth	1	Male	5 or more children	Secondary or higher	1
1383	Yes	No	Yes	Yes	No	Yes	No	Yes	No	No	2. EASTERN	Rural	25-39 years	non-youth	1	Female	1-4 children	Less than primary	1
541	Yes	No	Yes	Yes	No	Yes	No	No	Yes	No	1. CENTRAL	Urban	25-39 years	non-youth	1	Female	1-4 children	Primary/Some secondary	1
533	Yes	No	Yes	Yes	No	Yes	No	Yes	No	No	4. WESTERN	Rural	40-49 years	non-youth	1	Male	1-4 children	Secondary or higher	1
866	Yes	No	Yes	Yes	No	Yes	Yes	No	No	No	3. NORTHERN	Urban	40-49 years	non-youth	1	Female	1-4 children	Primary/Some secondary	1
919	Yes	No	Yes	Yes	No	Yes	No	No	No	No	4. WESTERN	Urban	25-39 years	non-youth	1	Male	1-4 children	Secondary or higher	1
1290	Yes	No	Yes	Yes	No	Yes	Yes	No	No	No	2. EASTERN	Rural	25-39 years	non-youth	1	Female	1-4 children	Less than primary	1
864	Yes	No	Yes	Yes	No	Yes	No	Yes	No	No	3. NORTHERN	Urban	25-39 years	non-youth	1	Male	1-4 children	Less than primary	0
669	Yes	No	Yes	Yes	No	Yes	Yes	No	No	No	4. WESTERN	Rural	25-39 years	non-youth	1	Male	1-4 children	Secondary or higher	1
28	Yes	No	Yes	Yes	No	Yes	Yes	No	No	No	2. EASTERN	Rural	18-24 years	youth	1	Male	1-4 children	Primary/Some secondary	1
502	Yes	No	Yes	Yes	No	Yes	Yes	No	No	No	4. WESTERN	Rural	18-24 years	youth	1	Male	1-4 children	Primary/Some secondary	0
1370	Yes	No	Yes	Yes	No	Yes	No	Yes	No	No	2. EASTERN	Rural	18-24 years	youth	1	Female	1-4 children	Primary/Some secondary	1
898	Yes	No	Yes	Yes	No	No	Yes	No	No	No	3. NORTHERN	Urban	25-39 years	non-youth	1	Male	1-4 children	Secondary or higher	0
47	Yes	No	Yes	Yes	No	Yes	Yes	No	No	No	2. EASTERN	Rural	18-24 years	youth	1	Male	1-4 children	Primary/Some secondary	1
758	Yes	No	Yes	Yes	No	Yes	No	No	Yes	No	2. EASTERN	Urban	40-49 years	non-youth	1	Male	5 or more children	Primary/Some secondary	1
244	Yes	No	Yes	Yes	No	No	No	No	Yes	No	3. NORTHERN	Rural	25-39 years	non-youth	1	Male	1-4 children	Less than primary	1
992	Yes	No	Yes	Yes	No	Yes	Yes	No	No	No	4. WESTERN	Urban	40-49 years	non-youth	1	Male	5 or more children	Less than primary	1
800	Yes	No	Yes	Yes	No	Yes	No	Yes	No	No	2. EASTERN	Urban	25-39 years	non-youth	1	Male	5 or more children	Secondary or higher	1
974	Yes	No	Yes	Yes	No	Yes	No	Yes	No	No	4. WESTERN	Urban	25-39 years	non-youth	1	Female	5 or more children	Less than primary	1
838	Yes	No	Yes	Yes	No	Yes	No	No	Yes	No	3. NORTHERN	Urban	25-39 years	non-youth	1	Male	1-4 children	Secondary or higher	1
703	Yes	No	Yes	Yes	No	Yes	No	Yes	No	No	1. CENTRAL	Urban	40-49 years	non-youth	1	Female	5 or more children	Primary/Some secondary	1
1259	Yes	No	Yes	Yes	No	No	Yes	No	No	No	2. EASTERN	Rural	25-39 years	non-youth	1	Female	1-4 children	Secondary or higher	1
967	Yes	No	Yes	Yes	No	Yes	No	Yes	No	No	1. CENTRAL	Urban	25-39 years	non-youth	1	Male	1-4 children	Primary/Some secondary	1
447	Yes	No	Yes	Yes	No	Yes	Yes	No	No	No	4. WESTERN	Rural	18-24 years	youth	1	Female	1-4 children	Primary/Some secondary	1
1245	Yes	No	Yes	Yes	No	No	Yes	No	No	No	2. EASTERN	Rural	25-39 years	non-youth	1	Male	1-4 children	Primary/Some secondary	1
1395	Yes	No	Yes	Yes	No	Yes	Yes	No	No	No	2. EASTERN	Rural	25-39 years	non-youth	1	Female	5 or more children	Less than primary	1
444	Yes	No	Yes	Yes	No	No	No	Yes	No	No	4. WESTERN	Rural	25-39 years	non-youth	1	Male	1-4 children	Less than primary	1
374	Yes	No	Yes	Yes	No	Yes	Yes	No	No	No	3. NORTHERN	Rural	18-24 years	youth	1	Male	1-4 children	Secondary or higher	1
1020	Yes	No	Yes	Yes	No	Yes	No	No	Yes	No	1. CENTRAL	Rural	40-49 years	non-youth	1	Female	1-4 children	Primary/Some secondary	1
905	Yes	No	Yes	Yes	No	No	Yes	No	No	No	4. WESTERN	Urban	25-39 years	non-youth	1	Male	1-4 children	Primary/Some secondary	1
1052	Yes	No	Yes	Yes	No	Yes	No	No	Yes	No	1. CENTRAL	Urban	25-39 years	non-youth	1	Male	1-4 children	Primary/Some secondary	1
592	Yes	No	Yes	Yes	No	Yes	Yes	No	No	No	4. WESTERN	Rural	40-49 years	non-youth	1	Female	1-4 children	Less than primary	0
847	Yes	No	Yes	Yes	No	Yes	Yes	No	No	No	3. NORTHERN	Urban	25-39 years	non-youth	1	Female	5 or more children	Secondary or higher	1
522	Yes	No	Yes	Yes	No	No	Yes	No	No	No	4. WESTERN	Rural	25-39 years	non-youth	1	Female	1-4 children	Primary/Some secondary	1
89	Yes	No	Yes	Yes	No	No	Yes	No	No	No	2. EASTERN	Rural	25-39 years	non-youth	1	Male	5 or more children	Less than primary	1
572	Yes	No	Yes	Yes	No	Yes	Yes	No	No	No	4. WESTERN	Rural	40-49 years	non-youth	1	Female	5 or more children	Less than primary	1
23	Yes	No	Yes	Yes	No	Yes	No	Yes	No	No	2. EASTERN	Rural	25-39 years	non-youth	1	Male	1-4 children	Less than primary	1
236	Yes	No	Yes	Yes	No	Yes	No	No	Yes	No	3. NORTHERN	Rural	25-39 years	non-youth	1	Female	1-4 children	Secondary or higher	0
1083	Yes	No	Yes	Yes	No	No	No	Yes	No	No	1. CENTRAL	Rural	25-39 years	non-youth	1	Male	1-4 children	Primary/Some secondary	1
842	Yes	No	Yes	Yes	No	No	No	Yes	No	No	3. NORTHERN	Urban	40-49 years	non-youth	1	Male	5 or more children	Less than primary	1
940	Yes	No	Yes	Yes	No	Yes	No	Yes	No	No	4. WESTERN	Urban	40-49 years	non-youth	1	Male	1-4 children	Secondary or higher	1
707	Yes	Yes	No	No	No	Yes	Yes	No	No	No	1. CENTRAL	Urban	25-39 years	non-youth	1	Male	1-4 children	Primary/Some secondary	1
995	Yes	Yes	No	No	No	Yes	No	No	Yes	No	1. CENTRAL	Rural	25-39 years	non-youth	1	Female	5 or more children	Less than primary	1
142	Yes	Yes	No	No	No	Yes	No	Yes	No	No	3. NORTHERN	Rural	40-49 years	non-youth	1	Male	1-4 children	Less than primary	1
313	Yes	Yes	No	No	No	Yes	No	Yes	No	No	3. NORTHERN	Rural	25-39 years	non-youth	1	Female	1-4 children	Primary/Some secondary	1
241	Yes	Yes	No	No	Yes	No	No	No	No	Yes	3. NORTHERN	Rural	25-39 years	non-youth	1	Female	1-4 children	Secondary or higher	1
413	Yes	Yes	No	No	No	No	No	No	Yes	No	4. WESTERN	Rural	25-39 years	non-youth	1	Male	1-4 children	Less than primary	1
934	Yes	Yes	No	No	No	Yes	No	Yes	No	No	4. WESTERN	Urban	40-49 years	non-youth	1	Male	1-4 children	Secondary or higher	1
1197	Yes	Yes	No	No	No	No	No	No	Yes	No	2. EASTERN	Rural	40-49 years	non-youth	1	Female	5 or more children	Less than primary	0
1327	Yes	Yes	No	No	No	Yes	No	No	Yes	No	2. EASTERN	Rural	25-39 years	non-youth	1	Female	5 or more children	Less than primary	1
981	Yes	Yes	No	No	No	Yes	No	Yes	No	No	4. WESTERN	Urban	40-49 years	non-youth	1	Female	5 or more children	Less than primary	0
933	Yes	Yes	No	No	No	No	No	Yes	No	No	4. WESTERN	Urban	40-49 years	non-youth	1	Male	1-4 children	Primary/Some secondary	1
1159	Yes	Yes	No	No	No	Yes	No	Yes	No	No	1. CENTRAL	Rural	18-24 years	youth	1	Female	1-4 children	Secondary or higher	0
1282	Yes	Yes	No	No	No	No	Yes	No	No	No	2. EASTERN	Rural	18-24 years	youth	1	Female	No children	Secondary or higher	0
1199	Yes	Yes	No	No	No	No	Yes	No	No	No	2. EASTERN	Rural	25-39 years	non-youth	1	Male	5 or more children	Less than primary	0
1253	Yes	Yes	No	No	No	No	No	No	Yes	No	2. EASTERN	Rural	40-49 years	non-youth	1	Female	5 or more children	Less than primary	1
193	Yes	Yes	No	No	No	Yes	Yes	No	No	No	3. NORTHERN	Rural	25-39 years	non-youth	1	Male	1-4 children	Secondary or higher	1
1132	Yes	Yes	No	No	No	Yes	Yes	No	No	No	1. CENTRAL	Rural	40-49 years	non-youth	1	Male	1-4 children	Primary/Some secondary	1
272	Yes	Yes	No	No	No	Yes	No	Yes	No	No	3. NORTHERN	Rural	25-39 years	non-youth	1	Male	1-4 children	Secondary or higher	0
340	Yes	Yes	No	No	No	Yes	Yes	No	No	No	3. NORTHERN	Rural	25-39 years	non-youth	1	Male	5 or more children	Primary/Some secondary	1
667	Yes	Yes	No	No	No	No	Yes	No	No	No	4. WESTERN	Rural	40-49 years	non-youth	1	Male	1-4 children	Primary/Some secondary	0
922	Yes	Yes	No	No	No	No	No	Yes	No	No	4. WESTERN	Urban	40-49 years	non-youth	1	Male	1-4 children	Primary/Some secondary	1
936	Yes	Yes	No	No	No	Yes	Yes	No	No	No	4. WESTERN	Urban	25-39 years	non-youth	1	Female	1-4 children	Primary/Some secondary	1
141	Yes	Yes	No	No	No	Yes	No	Yes	No	No	3. NORTHERN	Rural	40-49 years	non-youth	1	Male	5 or more children	Primary/Some secondary	1
643	Yes	Yes	No	No	No	No	No	No	Yes	No	4. WESTERN	Rural	25-39 years	non-youth	1	Female	5 or more children	Less than primary	1
174	Yes	Yes	No	No	No	Yes	Yes	No	No	No	3. NORTHERN	Rural	25-39 years	non-youth	1	Female	1-4 children	Less than primary	1
1195	Yes	Yes	No	No	No	No	No	No	Yes	No	2. EASTERN	Rural	25-39 years	non-youth	1	Male	1-4 children	Less than primary	1
1107	Yes	Yes	No	No	No	No	No	No	Yes	No	1. CENTRAL	Rural	25-39 years	non-youth	1	Female	1-4 children	Secondary or higher	1
611	Yes	Yes	No	No	No	No	No	No	No	No	4. WESTERN	Rural	40-49 years	non-youth	1	Female	1-4 children	Less than primary	0
962	Yes	Yes	No	No	No	No	No	Yes	No	No	1. CENTRAL	Urban	25-39 years	non-youth	1	Male	1-4 children	Secondary or higher	1
1244	Yes	Yes	No	No	No	No	Yes	No	No	No	2. EASTERN	Rural	25-39 years	non-youth	1	Female	1-4 children	Less than primary	1
151	Yes	Yes	No	No	No	Yes	No	Yes	No	No	3. NORTHERN	Rural	25-39 years	non-youth	1	Male	1-4 children	Primary/Some secondary	1
267	Yes	Yes	No	No	No	No	Yes	No	No	No	3. NORTHERN	Rural	25-39 years	non-youth	1	Male	5 or more children	Secondary or higher	0
605	Yes	Yes	No	No	No	Yes	Yes	No	No	No	4. WESTERN	Rural	25-39 years	non-youth	1	Female	1-4 children	Primary/Some secondary	1
1328	Yes	Yes	No	No	No	Yes	No	No	Yes	No	2. EASTERN	Rural	40-49 years	non-youth	1	Female	5 or more children	Less than primary	1
832	Yes	Yes	No	No	Yes	Yes	No	No	No	Yes	2. EASTERN	Urban	25-39 years	non-youth	1	Female	1-4 children	Less than primary	1
1369	Yes	Yes	No	No	Yes	Yes	Yes	No	No	No	2. EASTERN	Rural	18-24 years	youth	1	Male	No children	Secondary or higher	1
296	Yes	Yes	No	No	No	No	Yes	No	No	No	3. NORTHERN	Rural	25-39 years	non-youth	1	Male	1-4 children	Less than primary	1
156	Yes	Yes	No	No	No	Yes	Yes	No	No	No	3. NORTHERN	Rural	25-39 years	non-youth	1	Female	1-4 children	Less than primary	1
393	Yes	Yes	No	No	No	Yes	Yes	No	No	No	4. WESTERN	Rural	25-39 years	non-youth	1	Male	1-4 children	Primary/Some secondary	0
1287	Yes	Yes	No	No	No	Yes	Yes	No	No	No	2. EASTERN	Rural	40-49 years	non-youth	1	Female	5 or more children	Primary/Some secondary	1
72	Yes	Yes	No	No	No	Yes	No	No	Yes	No	2. EASTERN	Rural	40-49 years	non-youth	1	Female	5 or more children	Less than primary	1
60	Yes	Yes	No	No	No	Yes	No	No	Yes	No	2. EASTERN	Rural	25-39 years	non-youth	1	Female	1-4 children	Secondary or higher	1
674	Yes	Yes	No	No	Yes	Yes	Yes	No	No	No	4. WESTERN	Rural	25-39 years	non-youth	1	Female	1-4 children	Primary/Some secondary	0
568	Yes	Yes	No	No	No	Yes	No	Yes	No	No	4. WESTERN	Rural	25-39 years	non-youth	1	Male	1-4 children	Less than primary	1
242	Yes	Yes	No	No	No	No	No	Yes	No	No	3. NORTHERN	Rural	25-39 years	non-youth	1	Female	No children	Primary/Some secondary	0
650	Yes	Yes	No	No	No	No	Yes	No	No	No	4. WESTERN	Rural	25-39 years	non-youth	1	Male	5 or more children	Less than primary	0
482	Yes	Yes	No	No	Yes	Yes	No	Yes	No	No	4. WESTERN	Rural	25-39 years	non-youth	1	Female	5 or more children	Less than primary	0
291	Yes	Yes	No	No	No	No	Yes	No	No	No	3. NORTHERN	Rural	25-39 years	non-youth	1	Female	1-4 children	Primary/Some secondary	0
88	Yes	Yes	No	No	No	Yes	No	Yes	No	No	2. EASTERN	Rural	18-24 years	youth	1	Male	5 or more children	Secondary or higher	1
831	Yes	Yes	No	No	No	Yes	No	Yes	No	No	2. EASTERN	Urban	40-49 years	non-youth	1	Female	5 or more children	Less than primary	0
924	Yes	Yes	No	No	No	Yes	No	Yes	No	No	4. WESTERN	Urban	25-39 years	non-youth	1	Male	No children	Secondary or higher	1
154	Yes	Yes	No	No	No	Yes	No	Yes	No	No	3. NORTHERN	Rural	18-24 years	youth	1	Male	5 or more children	Primary/Some secondary	1
980	Yes	Yes	No	No	No	Yes	No	Yes	No	No	4. WESTERN	Urban	25-39 years	non-youth	1	Male	5 or more children	Less than primary	1
492	Yes	Yes	No	No	No	Yes	Yes	No	No	No	4. WESTERN	Rural	25-39 years	non-youth	1	Male	1-4 children	Primary/Some secondary	1
1321	Yes	Yes	No	No	No	Yes	No	No	Yes	No	2. EASTERN	Rural	25-39 years	non-youth	1	Female	5 or more children	Secondary or higher	1
612	Yes	Yes	No	No	No	Yes	No	Yes	No	No	4. WESTERN	Rural	25-39 years	non-youth	1	Male	1-4 children	Secondary or higher	1
1223	Yes	Yes	No	No	No	No	Yes	No	No	No	2. EASTERN	Rural	25-39 years	non-youth	1	Female	No children	Less than primary	0
273	Yes	Yes	No	No	No	No	Yes	No	No	No	1. CENTRAL	Urban	40-49 years	non-youth	1	Female	1-4 children	Secondary or higher	1
616	Yes	Yes	No	No	No	Yes	No	Yes	No	No	4. WESTERN	Rural	40-49 years	non-youth	1	Male	5 or more children	Less than primary	1
336	Yes	Yes	No	No	No	No	Yes	No	No	No	3. NORTHERN	Rural	25-39 years	non-youth	1	Female	1-4 children	Primary/Some secondary	1
54	Yes	Yes	No	No	No	Yes	Yes	No	No	No	2. EASTERN	Rural	40-49 years	non-youth	1	Female	1-4 children	Less than primary	1
337	Yes	Yes	No	No	No	No	Yes	No	No	No	3. NORTHERN	Rural	25-39 years	non-youth	1	Male	1-4 children	Primary/Some secondary	1
284	Yes	Yes	No	No	No	No	Yes	No	No	No	3. NORTHERN	Rural	40-49 years	non-youth	1	Male	5 or more children	Primary/Some secondary	1
668	Yes	Yes	No	No	No	Yes	Yes	No	No	No	4. WESTERN	Rural	40-49 years	non-youth	1	Male	1-4 children	Primary/Some secondary	1
606	Yes	Yes	No	No	No	Yes	No	Yes	No	No	4. WESTERN	Rural	40-49 years	non-youth	1	Male	1-4 children	Primary/Some secondary	1
51	Yes	Yes	No	No	No	Yes	No	Yes	No	No	2. EASTERN	Rural	25-39 years	non-youth	1	Male	1-4 children	Primary/Some secondary	1
159	Yes	Yes	No	No	No	Yes	Yes	No	No	No	3. NORTHERN	Rural	25-39 years	non-youth	1	Female	1-4 children	Primary/Some secondary	1
69	Yes	Yes	No	No	No	Yes	No	No	Yes	No	2. EASTERN	Rural	25-39 years	non-youth	1	Male	1-4 children	Secondary or higher	1
895	Yes	Yes	No	No	No	Yes	No	No	Yes	No	3. NORTHERN	Urban	18-24 years	youth	1	Male	5 or more children	Primary/Some secondary	1
1060	Yes	Yes	No	No	No	Yes	No	No	Yes	No	1. CENTRAL	Rural	25-39 years	non-youth	1	Female	No children	Secondary or higher	1
772	Yes	Yes	No	No	No	Yes	No	No	Yes	No	2. EASTERN	Urban	18-24 years	youth	1	Female	1-4 children	Primary/Some secondary	1
638	Yes	Yes	No	No	No	No	Yes	No	No	No	4. WESTERN	Rural	25-39 years	non-youth	1	Male	1-4 children	Primary/Some secondary	0
57	Yes	Yes	No	No	No	Yes	No	No	Yes	No	2. EASTERN	Rural	25-39 years	non-youth	1	Female	5 or more children	Less than primary	1
479	Yes	Yes	No	No	No	Yes	No	No	Yes	No	4. WESTERN	Rural	25-39 years	non-youth	1	Female	1-4 children	Primary/Some secondary	0
554	Yes	Yes	No	No	No	Yes	No	Yes	No	No	4. WESTERN	Rural	40-49 years	non-youth	1	Male	5 or more children	Less than primary	1
1218	Yes	Yes	No	No	No	No	Yes	No	No	No	2. EASTERN	Rural	25-39 years	non-youth	1	Male	1-4 children	Secondary or higher	1
84	Yes	Yes	No	No	No	Yes	Yes	No	No	No	2. EASTERN	Rural	25-39 years	non-youth	1	Male	5 or more children	Primary/Some secondary	1
1215	Yes	Yes	No	No	Yes	No	Yes	No	No	No	2. EASTERN	Rural	40-49 years	non-youth	1	Male	5 or more children	Primary/Some secondary	0
118	Yes	Yes	No	No	No	Yes	No	No	Yes	No	2. EASTERN	Rural	40-49 years	non-youth	1	Male	1-4 children	Less than primary	1
547	Yes	Yes	No	No	No	Yes	No	No	No	Yes	4. WESTERN	Rural	25-39 years	non-youth	1	Male	1-4 children	Primary/Some secondary	1
1257	Yes	Yes	No	No	Yes	No	Yes	No	No	No	2. EASTERN	Rural	25-39 years	non-youth	1	Female	5 or more children	Secondary or higher	1
456	Yes	Yes	No	No	No	Yes	No	Yes	No	No	1. CENTRAL	Urban	25-39 years	non-youth	1	Female	1-4 children	Primary/Some secondary	1
930	Yes	Yes	No	No	No	No	Yes	No	No	No	4. WESTERN	Urban	40-49 years	non-youth	1	Male	1-4 children	Less than primary	1
932	Yes	Yes	No	No	No	Yes	No	No	Yes	No	4. WESTERN	Urban	25-39 years	non-youth	1	Female	1-4 children	Secondary or higher	1
1003	Yes	Yes	No	No	No	Yes	No	Yes	No	No	1. CENTRAL	Rural	40-49 years	non-youth	1	Female	5 or more children	Primary/Some secondary	1
886	Yes	Yes	No	No	No	Yes	No	Yes	No	No	3. NORTHERN	Urban	40-49 years	non-youth	1	Male	1-4 children	Less than primary	1
31	Yes	Yes	No	No	No	Yes	Yes	No	No	No	2. EASTERN	Rural	25-39 years	non-youth	1	Female	No children	Less than primary	1
1251	Yes	Yes	No	No	No	No	No	No	Yes	No	2. EASTERN	Rural	40-49 years	non-youth	1	Male	5 or more children	Less than primary	1
900	Yes	Yes	No	No	Yes	Yes	No	Yes	No	No	3. NORTHERN	Urban	18-24 years	youth	1	Female	1-4 children	Less than primary	1
788	Yes	Yes	No	No	No	Yes	Yes	No	No	No	1. CENTRAL	Urban	18-24 years	youth	1	Female	5 or more children	Primary/Some secondary	1
604	Yes	Yes	No	No	No	Yes	Yes	No	No	No	4. WESTERN	Rural	25-39 years	non-youth	1	Male	5 or more children	Primary/Some secondary	1
344	Yes	Yes	No	No	No	Yes	Yes	No	No	No	3. NORTHERN	Rural	25-39 years	non-youth	1	Male	1-4 children	Primary/Some secondary	0
407	Yes	Yes	No	No	No	Yes	Yes	No	No	No	4. WESTERN	Rural	25-39 years	non-youth	1	Male	1-4 children	Primary/Some secondary	1
561	Yes	Yes	No	No	No	Yes	No	Yes	No	No	4. WESTERN	Rural	25-39 years	non-youth	1	Female	1-4 children	Secondary or higher	0
155	Yes	Yes	No	No	No	Yes	No	No	Yes	No	3. NORTHERN	Rural	25-39 years	non-youth	1	Male	1-4 children	Primary/Some secondary	1
571	Yes	Yes	No	No	No	Yes	Yes	No	No	No	4. WESTERN	Rural	40-49 years	non-youth	1	Female	5 or more children	Secondary or higher	1
944	Yes	Yes	No	No	No	Yes	Yes	No	No	No	4. WESTERN	Urban	40-49 years	non-youth	1	Female	5 or more children	Secondary or higher	1
596	Yes	Yes	No	No	No	Yes	Yes	No	No	No	4. WESTERN	Rural	25-39 years	non-youth	1	Female	1-4 children	Less than primary	1
651	Yes	Yes	No	No	Yes	No	Yes	No	No	No	4. WESTERN	Rural	25-39 years	non-youth	1	Female	1-4 children	Less than primary	1
1176	Yes	Yes	No	No	No	Yes	No	Yes	No	No	1. CENTRAL	Rural	25-39 years	non-youth	1	Male	No children	Primary/Some secondary	1
947	Yes	Yes	No	No	No	Yes	Yes	No	No	No	4. WESTERN	Urban	40-49 years	non-youth	1	Female	1-4 children	Secondary or higher	1
853	Yes	Yes	No	No	No	No	Yes	No	No	No	3. NORTHERN	Urban	25-39 years	non-youth	1	Male	1-4 children	Primary/Some secondary	0
199	Yes	Yes	No	No	No	Yes	No	No	Yes	No	3. NORTHERN	Rural	25-39 years	non-youth	1	Female	1-4 children	Secondary or higher	1
875	Yes	Yes	No	No	Yes	No	Yes	No	No	No	1. CENTRAL	Urban	25-39 years	non-youth	1	Male	1-4 children	Primary/Some secondary	1
906	Yes	Yes	No	No	No	No	No	Yes	No	No	4. WESTERN	Urban	25-39 years	non-youth	1	Female	1-4 children	Secondary or higher	1
958	Yes	Yes	No	No	No	Yes	No	No	No	Yes	4. WESTERN	Urban	25-39 years	non-youth	1	Female	1-4 children	Secondary or higher	1
173	Yes	Yes	No	No	No	Yes	Yes	No	No	No	3. NORTHERN	Rural	25-39 years	non-youth	1	Female	1-4 children	Secondary or higher	1
550	Yes	Yes	No	No	No	Yes	Yes	No	No	No	4. WESTERN	Rural	25-39 years	non-youth	1	Female	1-4 children	Less than primary	1
789	Yes	Yes	No	No	No	Yes	No	No	No	Yes	1. CENTRAL	Urban	25-39 years	non-youth	1	Male	5 or more children	Primary/Some secondary	1
1143	Yes	Yes	No	No	No	Yes	No	No	Yes	No	1. CENTRAL	Urban	25-39 years	non-youth	1	Female	1-4 children	Primary/Some secondary	1
711	Yes	Yes	No	No	No	Yes	No	No	Yes	No	1. CENTRAL	Urban	25-39 years	non-youth	1	Male	1-4 children	Primary/Some secondary	1
729	Yes	Yes	No	No	No	No	Yes	No	No	No	1. CENTRAL	Urban	40-49 years	non-youth	1	Female	1-4 children	Secondary or higher	1
129	Yes	Yes	No	No	No	Yes	No	Yes	No	No	3. NORTHERN	Rural	40-49 years	non-youth	1	Male	5 or more children	Less than primary	0
964	Yes	Yes	No	No	No	Yes	No	No	Yes	No	1. CENTRAL	Urban	18-24 years	youth	1	Female	1-4 children	Primary/Some secondary	1
339	Yes	Yes	No	No	No	No	Yes	No	No	No	3. NORTHERN	Rural	25-39 years	non-youth	1	Female	1-4 children	Primary/Some secondary	1
323	Yes	Yes	No	No	No	No	No	No	Yes	No	3. NORTHERN	Rural	25-39 years	non-youth	1	Male	5 or more children	Secondary or higher	1
331	Yes	Yes	No	No	No	No	Yes	No	No	No	3. NORTHERN	Rural	40-49 years	non-youth	1	Male	1-4 children	Primary/Some secondary	0
1219	Yes	Yes	No	No	No	No	No	No	Yes	No	2. EASTERN	Rural	18-24 years	youth	1	Female	1-4 children	Less than primary	1
1322	Yes	Yes	No	No	No	Yes	No	Yes	No	No	2. EASTERN	Rural	40-49 years	non-youth	1	Male	5 or more children	Primary/Some secondary	1
855	Yes	Yes	No	No	No	No	Yes	No	No	No	3. NORTHERN	Urban	40-49 years	non-youth	1	Male	1-4 children	Secondary or higher	1
250	Yes	Yes	No	No	No	No	Yes	No	No	No	3. NORTHERN	Rural	40-49 years	non-youth	1	Male	5 or more children	Secondary or higher	1
333	Yes	Yes	No	No	No	No	Yes	No	No	No	3. NORTHERN	Rural	25-39 years	non-youth	1	Male	1-4 children	Secondary or higher	1
1250	Yes	Yes	No	No	No	No	No	No	Yes	No	2. EASTERN	Rural	18-24 years	youth	1	Male	No children	Primary/Some secondary	0
1297	Yes	Yes	No	No	Yes	Yes	Yes	No	No	No	2. EASTERN	Rural	25-39 years	non-youth	1	Female	1-4 children	Secondary or higher	1
1035	Yes	Yes	No	No	No	Yes	Yes	No	No	No	1. CENTRAL	Rural	40-49 years	non-youth	1	Female	1-4 children	Primary/Some secondary	1
197	Yes	Yes	No	No	No	Yes	No	No	Yes	No	3. NORTHERN	Rural	25-39 years	non-youth	1	Male	No children	Primary/Some secondary	1
565	Yes	Yes	No	No	No	Yes	No	No	Yes	No	4. WESTERN	Rural	18-24 years	youth	1	Male	1-4 children	Less than primary	1
282	Yes	Yes	No	No	No	No	Yes	No	No	No	3. NORTHERN	Rural	18-24 years	youth	1	Female	1-4 children	Primary/Some secondary	1
338	Yes	Yes	No	No	No	No	Yes	No	No	No	3. NORTHERN	Rural	25-39 years	non-youth	1	Female	1-4 children	Primary/Some secondary	1
1136	Yes	Yes	No	No	No	No	No	No	Yes	No	1. CENTRAL	Rural	40-49 years	non-youth	1	Female	5 or more children	Primary/Some secondary	1
410	Yes	Yes	No	No	No	No	Yes	No	No	No	4. WESTERN	Rural	40-49 years	non-youth	1	Female	1-4 children	Secondary or higher	0
517	Yes	Yes	No	No	No	Yes	Yes	No	No	No	4. WESTERN	Rural	25-39 years	non-youth	1	Female	1-4 children	Secondary or higher	1
1023	Yes	Yes	No	No	No	Yes	No	No	Yes	No	1. CENTRAL	Rural	25-39 years	non-youth	1	Female	1-4 children	Primary/Some secondary	1
979	Yes	Yes	No	No	No	Yes	No	No	No	Yes	4. WESTERN	Urban	40-49 years	non-youth	1	Male	1-4 children	Less than primary	1
1059	Yes	Yes	No	No	No	Yes	No	No	No	Yes	1. CENTRAL	Rural	40-49 years	non-youth	1	Male	5 or more children	Primary/Some secondary	0
478	Yes	Yes	No	No	No	Yes	No	Yes	No	No	4. WESTERN	Rural	25-39 years	non-youth	1	Male	5 or more children	Primary/Some secondary	1
67	Yes	Yes	No	No	No	Yes	No	Yes	No	No	2. EASTERN	Rural	40-49 years	non-youth	1	Male	1-4 children	Secondary or higher	1
1057	Yes	Yes	No	No	No	Yes	Yes	No	No	No	1. CENTRAL	Rural	25-39 years	non-youth	1	Female	1-4 children	Secondary or higher	1
386	Yes	Yes	No	No	No	No	Yes	No	No	No	4. WESTERN	Rural	25-39 years	non-youth	1	Male	1-4 children	Less than primary	1
908	Yes	Yes	No	No	Yes	No	Yes	No	No	No	4. WESTERN	Urban	40-49 years	non-youth	1	Female	5 or more children	Primary/Some secondary	1
335	Yes	Yes	No	No	No	No	Yes	No	No	No	3. NORTHERN	Rural	25-39 years	non-youth	1	Male	5 or more children	Primary/Some secondary	1
385	Yes	Yes	No	No	No	No	Yes	No	No	No	4. WESTERN	Rural	25-39 years	non-youth	1	Male	1-4 children	Primary/Some secondary	1
968	Yes	Yes	No	No	No	Yes	No	Yes	No	No	1. CENTRAL	Urban	25-39 years	non-youth	1	Male	1-4 children	Primary/Some secondary	1
290	Yes	Yes	No	No	No	No	Yes	No	No	No	3. NORTHERN	Rural	25-39 years	non-youth	1	Male	1-4 children	Less than primary	0
330	Yes	Yes	No	No	No	No	Yes	No	No	No	3. NORTHERN	Rural	25-39 years	non-youth	1	Female	1-4 children	Primary/Some secondary	1
132	Yes	Yes	No	No	No	No	No	No	No	No	3. NORTHERN	Rural	40-49 years	non-youth	1	Female	1-4 children	Primary/Some secondary	0
639	Yes	Yes	No	No	No	No	Yes	No	No	No	4. WESTERN	Rural	25-39 years	non-youth	1	Male	1-4 children	Secondary or higher	0
168	Yes	Yes	No	No	No	Yes	No	No	Yes	No	3. NORTHERN	Rural	25-39 years	non-youth	1	Male	5 or more children	Secondary or higher	1
432	Yes	Yes	No	No	No	No	No	No	Yes	No	4. WESTERN	Rural	25-39 years	non-youth	1	Male	1-4 children	Less than primary	1
615	Yes	Yes	No	No	No	Yes	Yes	No	No	No	4. WESTERN	Rural	25-39 years	non-youth	1	Female	1-4 children	Less than primary	1
158	Yes	Yes	No	No	No	Yes	No	No	Yes	No	3. NORTHERN	Rural	25-39 years	non-youth	1	Female	1-4 children	Less than primary	1
1181	Yes	Yes	No	No	No	Yes	Yes	No	No	No	1. CENTRAL	Rural	25-39 years	non-youth	1	Female	1-4 children	Less than primary	1
1012	Yes	Yes	No	No	No	Yes	Yes	No	No	No	1. CENTRAL	Rural	25-39 years	non-youth	1	Female	1-4 children	Primary/Some secondary	1
1255	Yes	Yes	No	No	No	No	No	No	Yes	No	2. EASTERN	Rural	18-24 years	youth	1	Female	1-4 children	Less than primary	1
487	Yes	Yes	No	No	No	Yes	No	No	Yes	No	4. WESTERN	Rural	40-49 years	non-youth	1	Female	5 or more children	Less than primary	1
1008	Yes	Yes	No	No	No	Yes	No	Yes	No	No	1. CENTRAL	Rural	40-49 years	non-youth	1	Female	1-4 children	Primary/Some secondary	1
574	Yes	Yes	No	No	No	Yes	No	Yes	No	No	4. WESTERN	Rural	40-49 years	non-youth	1	Female	1-4 children	Less than primary	1
1191	Yes	Yes	No	No	No	Yes	Yes	No	No	No	1. CENTRAL	Rural	25-39 years	non-youth	1	Female	5 or more children	Primary/Some secondary	1
1266	Yes	Yes	No	No	No	No	Yes	No	No	No	2. EASTERN	Rural	25-39 years	non-youth	1	Female	5 or more children	Less than primary	1
148	Yes	Yes	No	No	No	Yes	No	No	Yes	No	3. NORTHERN	Rural	25-39 years	non-youth	1	Female	1-4 children	Primary/Some secondary	1
673	Yes	Yes	No	No	No	Yes	Yes	No	No	No	4. WESTERN	Rural	25-39 years	non-youth	1	Male	1-4 children	Primary/Some secondary	1
684	Yes	Yes	No	No	No	Yes	Yes	No	No	No	1. CENTRAL	Urban	25-39 years	non-youth	1	Female	1-4 children	Less than primary	1
970	Yes	Yes	No	No	No	No	Yes	No	No	No	4. WESTERN	Urban	40-49 years	non-youth	1	Male	5 or more children	Less than primary	1
1149	Yes	Yes	No	No	No	Yes	No	No	No	Yes	1. CENTRAL	Rural	40-49 years	non-youth	1	Female	1-4 children	Primary/Some secondary	1
285	Yes	Yes	No	No	No	Yes	Yes	No	No	No	3. NORTHERN	Rural	25-39 years	non-youth	1	Female	1-4 children	Less than primary	0
200	Yes	Yes	No	No	No	Yes	No	No	Yes	No	3. NORTHERN	Rural	18-24 years	youth	1	Female	1-4 children	Less than primary	1
87	Yes	Yes	No	No	No	No	Yes	No	No	No	2. EASTERN	Rural	40-49 years	non-youth	1	Male	1-4 children	Primary/Some secondary	1
658	Yes	Yes	No	No	No	Yes	Yes	No	No	No	4. WESTERN	Rural	18-24 years	youth	1	Female	1-4 children	Primary/Some secondary	0
1271	Yes	Yes	No	No	No	No	No	No	Yes	No	2. EASTERN	Rural	18-24 years	youth	1	Male	No children	Less than primary	1
162	Yes	Yes	No	No	No	Yes	Yes	No	No	No	3. NORTHERN	Rural	18-24 years	youth	1	Male	1-4 children	Secondary or higher	1
332	Yes	Yes	No	No	No	No	Yes	No	No	No	3. NORTHERN	Rural	25-39 years	non-youth	1	Male	1-4 children	Primary/Some secondary	1
636	Yes	Yes	No	Yes	No	No	Yes	No	No	No	4. WESTERN	Rural	25-39 years	non-youth	1	Female	1-4 children	Primary/Some secondary	1
973	Yes	Yes	No	Yes	No	Yes	No	No	Yes	No	4. WESTERN	Urban	25-39 years	non-youth	1	Female	1-4 children	Primary/Some secondary	1
1027	Yes	Yes	No	Yes	No	Yes	No	No	Yes	No	1. CENTRAL	Rural	25-39 years	non-youth	1	Male	1-4 children	Secondary or higher	1
76	Yes	Yes	No	Yes	No	Yes	No	Yes	No	No	2. EASTERN	Rural	25-39 years	non-youth	1	Male	1-4 children	Primary/Some secondary	1
870	Yes	Yes	No	Yes	No	Yes	Yes	No	No	No	3. NORTHERN	Urban	25-39 years	non-youth	1	Male	1-4 children	Secondary or higher	1
752	Yes	Yes	No	Yes	No	Yes	Yes	No	No	No	1. CENTRAL	Urban	40-49 years	non-youth	1	Female	1-4 children	Primary/Some secondary	1
1272	Yes	Yes	No	Yes	No	No	No	Yes	No	No	2. EASTERN	Rural	25-39 years	non-youth	1	Male	5 or more children	Primary/Some secondary	0
24	Yes	Yes	No	Yes	No	Yes	Yes	No	No	No	2. EASTERN	Rural	25-39 years	non-youth	1	Female	1-4 children	Primary/Some secondary	1
1124	Yes	Yes	No	Yes	No	No	No	Yes	No	No	1. CENTRAL	Rural	25-39 years	non-youth	1	Male	No children	Secondary or higher	1
93	Yes	Yes	No	Yes	No	No	Yes	No	No	No	2. EASTERN	Rural	25-39 years	non-youth	1	Male	1-4 children	Primary/Some secondary	1
1338	Yes	Yes	No	Yes	No	No	No	No	Yes	No	2. EASTERN	Rural	25-39 years	non-youth	1	Male	5 or more children	Primary/Some secondary	0
757	Yes	Yes	No	Yes	No	No	No	No	Yes	No	2. EASTERN	Urban	25-39 years	non-youth	1	Male	5 or more children	Primary/Some secondary	1
239	Yes	Yes	No	Yes	No	Yes	Yes	No	No	No	3. NORTHERN	Rural	25-39 years	non-youth	1	Female	5 or more children	Less than primary	0
797	Yes	Yes	No	Yes	No	Yes	No	Yes	No	No	2. EASTERN	Urban	25-39 years	non-youth	1	Male	5 or more children	Secondary or higher	1
22	Yes	Yes	No	Yes	No	Yes	No	Yes	No	No	2. EASTERN	Rural	25-39 years	non-youth	1	Female	5 or more children	Primary/Some secondary	1
769	Yes	Yes	No	Yes	No	Yes	No	No	No	No	2. EASTERN	Urban	25-39 years	non-youth	1	Male	1-4 children	Secondary or higher	1
546	Yes	Yes	No	Yes	No	Yes	Yes	No	No	No	4. WESTERN	Rural	40-49 years	non-youth	1	Male	5 or more children	Secondary or higher	1
1391	Yes	Yes	No	Yes	No	Yes	No	No	Yes	No	2. EASTERN	Rural	25-39 years	non-youth	1	Female	1-4 children	Less than primary	0
820	Yes	Yes	No	Yes	No	Yes	No	Yes	No	No	2. EASTERN	Urban	25-39 years	non-youth	1	Male	1-4 children	Primary/Some secondary	0
528	Yes	Yes	No	Yes	No	Yes	No	Yes	No	No	4. WESTERN	Rural	25-39 years	non-youth	1	Male	5 or more children	Secondary or higher	1
1100	Yes	Yes	No	Yes	No	Yes	No	No	Yes	No	1. CENTRAL	Rural	40-49 years	non-youth	1	Male	1-4 children	Less than primary	1
830	Yes	Yes	No	Yes	No	Yes	Yes	No	No	No	2. EASTERN	Urban	25-39 years	non-youth	1	Male	1-4 children	Less than primary	0
382	Yes	Yes	No	Yes	No	Yes	Yes	No	No	No	4. WESTERN	Rural	25-39 years	non-youth	1	Female	5 or more children	Primary/Some secondary	1
978	Yes	Yes	No	Yes	No	Yes	Yes	No	No	No	4. WESTERN	Urban	40-49 years	non-youth	1	Male	5 or more children	Primary/Some secondary	1
404	Yes	Yes	No	Yes	No	Yes	Yes	No	No	No	4. WESTERN	Rural	25-39 years	non-youth	1	Female	1-4 children	Less than primary	0
969	Yes	Yes	No	Yes	No	No	Yes	No	No	No	4. WESTERN	Urban	40-49 years	non-youth	1	Female	1-4 children	Less than primary	1
558	Yes	Yes	No	Yes	No	Yes	No	Yes	No	No	4. WESTERN	Rural	25-39 years	non-youth	1	Male	1-4 children	Less than primary	1
1015	Yes	Yes	No	Yes	No	No	No	Yes	No	No	1. CENTRAL	Rural	25-39 years	non-youth	1	Male	1-4 children	Primary/Some secondary	1
17	Yes	Yes	No	Yes	No	No	Yes	No	No	No	2. EASTERN	Rural	25-39 years	non-youth	1	Male	1-4 children	Secondary or higher	0
880	Yes	Yes	No	Yes	No	Yes	Yes	No	No	No	1. CENTRAL	Urban	25-39 years	non-youth	1	Female	1-4 children	Secondary or higher	1
477	Yes	Yes	No	Yes	No	Yes	No	No	Yes	No	4. WESTERN	Rural	25-39 years	non-youth	1	Female	1-4 children	Secondary or higher	0
270	Yes	Yes	No	Yes	No	Yes	No	No	Yes	No	3. NORTHERN	Rural	40-49 years	non-youth	1	Male	5 or more children	Less than primary	1
1323	Yes	Yes	No	Yes	No	Yes	No	Yes	No	No	2. EASTERN	Rural	25-39 years	non-youth	1	Male	5 or more children	Less than primary	1
1079	Yes	Yes	No	Yes	No	Yes	No	Yes	No	No	1. CENTRAL	Rural	25-39 years	non-youth	1	Female	1-4 children	Less than primary	1
599	Yes	Yes	No	Yes	No	Yes	Yes	No	No	No	4. WESTERN	Rural	40-49 years	non-youth	1	Male	5 or more children	Primary/Some secondary	1
39	Yes	Yes	No	Yes	No	Yes	No	Yes	No	No	2. EASTERN	Rural	25-39 years	non-youth	1	Male	1-4 children	Primary/Some secondary	1
556	Yes	Yes	No	Yes	No	Yes	Yes	No	No	No	4. WESTERN	Rural	25-39 years	non-youth	1	Male	1-4 children	Primary/Some secondary	1
1087	Yes	Yes	No	Yes	No	Yes	No	Yes	No	No	1. CENTRAL	Rural	25-39 years	non-youth	1	Male	5 or more children	Primary/Some secondary	1
553	Yes	Yes	No	Yes	No	Yes	No	No	Yes	No	4. WESTERN	Rural	25-39 years	non-youth	1	Female	1-4 children	Less than primary	1
557	Yes	Yes	No	Yes	No	Yes	No	No	No	Yes	4. WESTERN	Rural	25-39 years	non-youth	1	Female	1-4 children	Less than primary	0
523	Yes	Yes	No	Yes	No	Yes	No	No	Yes	No	4. WESTERN	Rural	40-49 years	non-youth	1	Female	1-4 children	Primary/Some secondary	1
77	Yes	Yes	No	Yes	No	Yes	Yes	No	No	No	2. EASTERN	Rural	25-39 years	non-youth	1	Female	1-4 children	Primary/Some secondary	1
435	Yes	Yes	No	Yes	No	No	Yes	No	No	No	4. WESTERN	Rural	25-39 years	non-youth	1	Male	1-4 children	Primary/Some secondary	1
657	Yes	Yes	No	Yes	No	Yes	Yes	No	No	No	4. WESTERN	Rural	25-39 years	non-youth	1	Male	1-4 children	Secondary or higher	1
1314	Yes	Yes	No	Yes	No	No	No	Yes	No	No	1. CENTRAL	Urban	25-39 years	non-youth	1	Male	1-4 children	Primary/Some secondary	1
451	Yes	Yes	No	Yes	No	Yes	No	No	No	Yes	1. CENTRAL	Urban	25-39 years	non-youth	1	Male	5 or more children	Secondary or higher	1
500	Yes	Yes	No	Yes	No	Yes	Yes	No	No	No	4. WESTERN	Rural	25-39 years	non-youth	1	Female	1-4 children	Less than primary	1
892	Yes	Yes	No	Yes	No	Yes	No	No	Yes	No	3. NORTHERN	Urban	25-39 years	non-youth	1	Male	5 or more children	Primary/Some secondary	1
1162	Yes	Yes	No	Yes	No	No	Yes	No	No	No	1. CENTRAL	Rural	40-49 years	non-youth	1	Male	1-4 children	Less than primary	0
696	Yes	Yes	No	Yes	No	Yes	Yes	No	No	No	1. CENTRAL	Urban	18-24 years	youth	1	Female	1-4 children	Secondary or higher	1
1373	Yes	Yes	No	Yes	No	Yes	No	Yes	No	No	2. EASTERN	Rural	25-39 years	non-youth	1	Female	1-4 children	Secondary or higher	1
511	Yes	Yes	No	Yes	No	Yes	No	No	No	Yes	4. WESTERN	Rural	25-39 years	non-youth	1	Female	5 or more children	Less than primary	1
92	Yes	Yes	No	Yes	No	No	Yes	No	No	No	2. EASTERN	Rural	25-39 years	non-youth	1	Female	5 or more children	Primary/Some secondary	1
396	Yes	Yes	No	Yes	No	Yes	Yes	No	No	No	4. WESTERN	Rural	25-39 years	non-youth	1	Female	1-4 children	Secondary or higher	1
570	Yes	Yes	No	Yes	No	Yes	No	Yes	No	No	4. WESTERN	Rural	40-49 years	non-youth	1	Male	1-4 children	Secondary or higher	1
109	Yes	Yes	No	Yes	No	Yes	No	No	Yes	No	2. EASTERN	Rural	40-49 years	non-youth	1	Female	5 or more children	Less than primary	1
1007	Yes	Yes	No	Yes	No	Yes	No	Yes	No	No	1. CENTRAL	Rural	40-49 years	non-youth	1	Male	5 or more children	Primary/Some secondary	1
366	Yes	Yes	No	Yes	No	Yes	Yes	No	No	No	1. CENTRAL	Urban	25-39 years	non-youth	1	Female	5 or more children	Secondary or higher	1
1388	Yes	Yes	No	Yes	No	Yes	No	Yes	No	No	2. EASTERN	Rural	40-49 years	non-youth	1	Male	1-4 children	Primary/Some secondary	1
888	Yes	Yes	No	Yes	No	Yes	No	Yes	No	No	3. NORTHERN	Urban	40-49 years	non-youth	1	Male	5 or more children	Primary/Some secondary	0
315	Yes	Yes	No	Yes	No	Yes	Yes	No	No	No	3. NORTHERN	Rural	25-39 years	non-youth	1	Male	5 or more children	Less than primary	1
206	Yes	Yes	No	Yes	No	Yes	No	No	Yes	No	3. NORTHERN	Rural	25-39 years	non-youth	1	Female	1-4 children	Primary/Some secondary	1
670	Yes	Yes	No	Yes	No	No	Yes	No	No	No	4. WESTERN	Rural	25-39 years	non-youth	1	Male	1-4 children	Primary/Some secondary	1
796	Yes	Yes	No	Yes	No	Yes	No	Yes	No	No	2. EASTERN	Urban	25-39 years	non-youth	1	Male	5 or more children	Secondary or higher	1
739	Yes	Yes	No	Yes	No	Yes	No	No	No	Yes	1. CENTRAL	Urban	25-39 years	non-youth	1	Female	1-4 children	Primary/Some secondary	1
103	Yes	Yes	No	Yes	No	No	Yes	No	No	No	1. CENTRAL	Urban	25-39 years	non-youth	1	Male	5 or more children	Less than primary	1
686	Yes	Yes	No	Yes	No	No	Yes	No	No	No	1. CENTRAL	Urban	25-39 years	non-youth	1	Male	1-4 children	Secondary or higher	0
221	Yes	Yes	No	Yes	No	Yes	Yes	No	No	No	3. NORTHERN	Rural	25-39 years	non-youth	1	Female	1-4 children	Less than primary	1
1070	Yes	Yes	No	Yes	No	Yes	No	Yes	No	No	1. CENTRAL	Rural	25-39 years	non-youth	1	Male	1-4 children	Primary/Some secondary	1
699	Yes	Yes	No	Yes	No	Yes	No	No	No	Yes	1. CENTRAL	Urban	25-39 years	non-youth	1	Male	5 or more children	Primary/Some secondary	1
1211	Yes	Yes	No	Yes	No	No	Yes	No	No	No	2. EASTERN	Rural	18-24 years	youth	1	Female	1-4 children	Primary/Some secondary	1
1150	Yes	Yes	No	Yes	No	Yes	No	No	No	Yes	1. CENTRAL	Rural	40-49 years	non-youth	1	Male	5 or more children	Primary/Some secondary	1
597	Yes	Yes	No	Yes	No	Yes	No	No	Yes	No	4. WESTERN	Rural	18-24 years	youth	1	Male	1-4 children	Primary/Some secondary	1
564	Yes	Yes	No	Yes	No	Yes	Yes	No	No	No	4. WESTERN	Rural	25-39 years	non-youth	1	Male	5 or more children	Less than primary	1
664	Yes	Yes	No	Yes	No	Yes	Yes	No	No	No	4. WESTERN	Rural	25-39 years	non-youth	1	Male	1-4 children	Primary/Some secondary	1
476	Yes	Yes	No	Yes	No	Yes	No	Yes	No	No	4. WESTERN	Rural	25-39 years	non-youth	1	Male	1-4 children	Secondary or higher	1
186	Yes	Yes	No	Yes	No	No	No	Yes	No	No	1. CENTRAL	Urban	25-39 years	non-youth	1	Female	1-4 children	Primary/Some secondary	1
1164	Yes	Yes	No	Yes	No	Yes	No	No	Yes	No	1. CENTRAL	Rural	25-39 years	non-youth	1	Female	5 or more children	Secondary or higher	1
1022	Yes	Yes	No	Yes	No	Yes	No	No	Yes	No	1. CENTRAL	Rural	25-39 years	non-youth	1	Male	1-4 children	Less than primary	1
1031	Yes	Yes	No	Yes	No	Yes	Yes	No	No	No	1. CENTRAL	Rural	40-49 years	non-youth	1	Female	5 or more children	Primary/Some secondary	1
504	Yes	Yes	No	Yes	No	Yes	No	No	Yes	No	4. WESTERN	Rural	25-39 years	non-youth	1	Male	1-4 children	Primary/Some secondary	1
306	Yes	Yes	No	Yes	No	Yes	No	Yes	No	No	3. NORTHERN	Rural	40-49 years	non-youth	1	Male	5 or more children	Secondary or higher	1
1307	Yes	Yes	No	Yes	No	Yes	No	No	Yes	No	2. EASTERN	Rural	25-39 years	non-youth	1	Male	1-4 children	Primary/Some secondary	0
1355	Yes	Yes	No	Yes	No	Yes	No	Yes	No	No	2. EASTERN	Rural	25-39 years	non-youth	1	Male	5 or more children	Secondary or higher	1
304	Yes	Yes	No	Yes	No	Yes	Yes	No	No	No	3. NORTHERN	Rural	18-24 years	youth	1	Male	No children	Secondary or higher	0
1151	Yes	Yes	No	Yes	No	Yes	No	No	No	Yes	1. CENTRAL	Rural	18-24 years	youth	1	Female	1-4 children	Primary/Some secondary	0
1375	Yes	Yes	No	Yes	No	No	No	Yes	No	No	2. EASTERN	Rural	25-39 years	non-youth	1	Female	5 or more children	Primary/Some secondary	1
457	Yes	Yes	No	Yes	No	No	No	Yes	No	No	4. WESTERN	Rural	25-39 years	non-youth	1	Male	5 or more children	Primary/Some secondary	1
126	Yes	Yes	No	Yes	No	Yes	Yes	No	No	No	2. EASTERN	Rural	25-39 years	non-youth	1	Female	1-4 children	Less than primary	1
377	Yes	Yes	No	Yes	No	No	No	No	Yes	No	4. WESTERN	Rural	25-39 years	non-youth	1	Female	1-4 children	Primary/Some secondary	1
52	Yes	Yes	No	Yes	No	Yes	Yes	No	No	No	2. EASTERN	Rural	25-39 years	non-youth	1	Male	1-4 children	Primary/Some secondary	1
508	Yes	Yes	No	Yes	No	Yes	No	Yes	No	No	4. WESTERN	Rural	25-39 years	non-youth	1	Male	1-4 children	Secondary or higher	1
763	Yes	Yes	No	Yes	No	Yes	No	No	Yes	No	2. EASTERN	Urban	18-24 years	youth	1	Male	1-4 children	Primary/Some secondary	1
1037	Yes	Yes	No	Yes	No	Yes	Yes	No	No	No	1. CENTRAL	Rural	25-39 years	non-youth	1	Female	5 or more children	Primary/Some secondary	1
1061	Yes	Yes	No	Yes	No	Yes	No	Yes	No	No	1. CENTRAL	Rural	25-39 years	non-youth	1	Male	No children	Secondary or higher	1
119	Yes	Yes	No	Yes	No	Yes	No	No	Yes	No	2. EASTERN	Rural	40-49 years	non-youth	1	Male	1-4 children	Secondary or higher	1
165	Yes	Yes	No	Yes	No	Yes	No	No	Yes	No	3. NORTHERN	Rural	25-39 years	non-youth	1	Female	1-4 children	Primary/Some secondary	1
617	Yes	Yes	No	Yes	No	Yes	Yes	No	No	No	4. WESTERN	Rural	25-39 years	non-youth	1	Male	1-4 children	Secondary or higher	1
989	Yes	Yes	No	Yes	No	Yes	Yes	No	No	No	4. WESTERN	Urban	25-39 years	non-youth	1	Female	No children	Primary/Some secondary	1
480	Yes	Yes	No	Yes	No	Yes	No	Yes	No	No	4. WESTERN	Rural	25-39 years	non-youth	1	Male	1-4 children	Less than primary	1
327	Yes	Yes	No	Yes	No	Yes	No	No	Yes	No	3. NORTHERN	Rural	25-39 years	non-youth	1	Male	5 or more children	Primary/Some secondary	1
740	Yes	Yes	No	Yes	No	Yes	No	No	No	Yes	1. CENTRAL	Urban	25-39 years	non-youth	1	Male	1-4 children	Secondary or higher	1
1380	Yes	Yes	No	Yes	No	Yes	No	No	Yes	No	2. EASTERN	Rural	25-39 years	non-youth	1	Female	1-4 children	Primary/Some secondary	1
56	Yes	Yes	No	Yes	No	Yes	Yes	No	No	No	2. EASTERN	Rural	25-39 years	non-youth	1	Male	5 or more children	Less than primary	1
1381	Yes	Yes	No	Yes	No	Yes	No	Yes	No	No	2. EASTERN	Rural	40-49 years	non-youth	1	Male	5 or more children	Secondary or higher	0
760	Yes	Yes	No	Yes	No	Yes	No	No	Yes	No	2. EASTERN	Urban	25-39 years	non-youth	1	Male	1-4 children	Secondary or higher	1
1377	Yes	Yes	No	Yes	No	Yes	No	No	Yes	No	2. EASTERN	Rural	25-39 years	non-youth	1	Male	5 or more children	Primary/Some secondary	1
343	Yes	Yes	No	Yes	No	No	Yes	No	No	No	3. NORTHERN	Rural	25-39 years	non-youth	1	Male	1-4 children	Primary/Some secondary	0
954	Yes	Yes	No	Yes	No	No	Yes	No	No	No	4. WESTERN	Urban	40-49 years	non-youth	1	Male	5 or more children	Primary/Some secondary	0
218	Yes	Yes	No	Yes	No	No	No	No	Yes	No	3. NORTHERN	Rural	25-39 years	non-youth	1	Male	1-4 children	Secondary or higher	0
1073	Yes	Yes	No	Yes	No	No	No	No	No	Yes	1. CENTRAL	Rural	40-49 years	non-youth	1	Female	5 or more children	Less than primary	1
1356	Yes	Yes	No	Yes	No	Yes	No	Yes	No	No	2. EASTERN	Rural	25-39 years	non-youth	1	Male	5 or more children	Secondary or higher	1
607	Yes	Yes	No	Yes	No	Yes	No	Yes	No	No	4. WESTERN	Rural	25-39 years	non-youth	1	Male	5 or more children	Primary/Some secondary	1
1127	Yes	Yes	No	Yes	No	Yes	No	Yes	No	No	1. CENTRAL	Rural	40-49 years	non-youth	1	Male	1-4 children	Less than primary	1
1108	Yes	Yes	No	Yes	No	No	No	Yes	No	No	1. CENTRAL	Rural	40-49 years	non-youth	1	Male	5 or more children	Primary/Some secondary	1
278	Yes	Yes	No	Yes	No	Yes	Yes	No	No	No	1. CENTRAL	Urban	40-49 years	non-youth	1	Male	1-4 children	Secondary or higher	1
361	Yes	Yes	No	Yes	No	Yes	No	Yes	No	No	1. CENTRAL	Urban	25-39 years	non-youth	1	Male	5 or more children	Primary/Some secondary	1
931	Yes	Yes	No	Yes	No	Yes	Yes	No	No	No	4. WESTERN	Urban	25-39 years	non-youth	1	Female	1-4 children	Secondary or higher	1
512	Yes	Yes	No	Yes	No	Yes	No	Yes	No	No	4. WESTERN	Rural	40-49 years	non-youth	1	Male	5 or more children	Less than primary	1
1187	Yes	Yes	No	Yes	No	Yes	Yes	No	No	No	1. CENTRAL	Rural	25-39 years	non-youth	1	Female	1-4 children	Primary/Some secondary	1
750	Yes	Yes	No	Yes	No	Yes	Yes	No	No	No	1. CENTRAL	Urban	40-49 years	non-youth	1	Male	1-4 children	Primary/Some secondary	1
68	Yes	Yes	No	Yes	No	Yes	No	No	Yes	No	2. EASTERN	Rural	40-49 years	non-youth	1	Female	5 or more children	Secondary or higher	1
751	Yes	Yes	No	Yes	No	Yes	Yes	No	No	No	1. CENTRAL	Urban	40-49 years	non-youth	1	Male	1-4 children	Primary/Some secondary	1
749	Yes	Yes	No	Yes	No	Yes	Yes	No	No	No	1. CENTRAL	Urban	40-49 years	non-youth	1	Female	5 or more children	Less than primary	0
1300	Yes	Yes	No	Yes	No	No	No	No	Yes	No	2. EASTERN	Rural	18-24 years	youth	1	Male	5 or more children	Less than primary	0
328	Yes	Yes	No	Yes	No	Yes	No	No	Yes	No	3. NORTHERN	Rural	25-39 years	non-youth	1	Female	1-4 children	Primary/Some secondary	1
1048	Yes	Yes	No	Yes	No	No	Yes	No	No	No	1. CENTRAL	Rural	25-39 years	non-youth	1	Female	1-4 children	Secondary or higher	1
1082	Yes	Yes	No	Yes	No	Yes	No	No	Yes	No	1. CENTRAL	Rural	18-24 years	youth	1	Male	1-4 children	Secondary or higher	1
756	Yes	Yes	No	Yes	No	No	Yes	No	No	No	2. EASTERN	Urban	25-39 years	non-youth	1	Female	1-4 children	Primary/Some secondary	1
701	Yes	Yes	No	Yes	No	Yes	Yes	No	No	No	1. CENTRAL	Urban	25-39 years	non-youth	1	Female	5 or more children	Primary/Some secondary	1
878	Yes	Yes	No	Yes	No	No	No	No	No	Yes	1. CENTRAL	Urban	18-24 years	youth	1	Female	1-4 children	Primary/Some secondary	1
1131	Yes	Yes	No	Yes	No	Yes	No	Yes	No	No	1. CENTRAL	Rural	40-49 years	non-youth	1	Male	5 or more children	Secondary or higher	1
237	Yes	Yes	No	Yes	No	Yes	No	No	Yes	No	3. NORTHERN	Rural	25-39 years	non-youth	1	Female	1-4 children	Secondary or higher	1
499	Yes	Yes	No	Yes	No	Yes	Yes	No	No	No	4. WESTERN	Rural	25-39 years	non-youth	1	Male	5 or more children	Less than primary	1
1014	Yes	Yes	No	Yes	No	Yes	Yes	No	No	No	1. CENTRAL	Rural	25-39 years	non-youth	1	Female	5 or more children	Primary/Some secondary	1
1303	Yes	Yes	No	Yes	No	Yes	No	Yes	No	No	2. EASTERN	Rural	40-49 years	non-youth	1	Female	5 or more children	Less than primary	0
598	Yes	Yes	No	Yes	No	Yes	Yes	No	No	No	4. WESTERN	Rural	25-39 years	non-youth	1	Male	1-4 children	Secondary or higher	0
452	Yes	Yes	No	Yes	No	Yes	Yes	No	No	No	1. CENTRAL	Urban	25-39 years	non-youth	1	Female	1-4 children	Primary/Some secondary	1
614	Yes	Yes	No	Yes	No	Yes	No	Yes	No	No	4. WESTERN	Rural	40-49 years	non-youth	1	Male	1-4 children	Primary/Some secondary	1
854	Yes	Yes	No	Yes	No	Yes	No	Yes	No	No	3. NORTHERN	Urban	25-39 years	non-youth	1	Male	1-4 children	Secondary or higher	0
549	Yes	Yes	No	Yes	No	Yes	Yes	No	No	No	4. WESTERN	Rural	40-49 years	non-youth	1	Male	5 or more children	Primary/Some secondary	1
102	Yes	Yes	No	Yes	No	No	No	No	No	Yes	1. CENTRAL	Urban	25-39 years	non-youth	1	Male	1-4 children	Primary/Some secondary	0
1154	Yes	Yes	No	Yes	No	Yes	No	No	No	Yes	1. CENTRAL	Rural	25-39 years	non-youth	1	Male	1-4 children	Primary/Some secondary	1
325	Yes	Yes	No	Yes	No	Yes	No	No	Yes	No	3. NORTHERN	Rural	40-49 years	non-youth	1	Male	5 or more children	Primary/Some secondary	1
228	Yes	Yes	No	Yes	No	Yes	No	No	Yes	No	3. NORTHERN	Rural	25-39 years	non-youth	1	Female	1-4 children	Secondary or higher	0
620	Yes	Yes	No	Yes	No	Yes	No	No	No	Yes	4. WESTERN	Rural	25-39 years	non-youth	1	Male	1-4 children	Primary/Some secondary	1
753	Yes	Yes	No	Yes	No	No	No	No	Yes	No	2. EASTERN	Urban	25-39 years	non-youth	1	Female	5 or more children	Less than primary	1
460	Yes	Yes	No	Yes	No	No	Yes	No	No	No	4. WESTERN	Rural	25-39 years	non-youth	1	Female	1-4 children	Less than primary	1
560	Yes	Yes	No	Yes	No	Yes	No	No	No	Yes	4. WESTERN	Rural	25-39 years	non-youth	1	Male	1-4 children	Less than primary	1
1277	Yes	Yes	No	Yes	No	No	No	Yes	No	No	2. EASTERN	Rural	25-39 years	non-youth	1	Male	1-4 children	Primary/Some secondary	1
923	Yes	Yes	No	Yes	No	Yes	Yes	No	No	No	4. WESTERN	Urban	25-39 years	non-youth	1	Female	1-4 children	Less than primary	1
608	Yes	Yes	No	Yes	No	Yes	Yes	No	No	No	4. WESTERN	Rural	25-39 years	non-youth	1	Female	1-4 children	Secondary or higher	0
515	Yes	Yes	No	Yes	No	Yes	No	No	No	Yes	4. WESTERN	Rural	18-24 years	youth	1	Female	No children	Secondary or higher	1
1011	Yes	Yes	No	Yes	No	No	No	No	Yes	No	1. CENTRAL	Rural	25-39 years	non-youth	1	Male	1-4 children	Primary/Some secondary	1
384	Yes	Yes	No	Yes	No	Yes	No	No	Yes	No	4. WESTERN	Rural	40-49 years	non-youth	1	Male	5 or more children	Primary/Some secondary	1
1140	Yes	Yes	No	Yes	No	No	No	Yes	No	No	1. CENTRAL	Urban	25-39 years	non-youth	1	Male	1-4 children	Secondary or higher	1
1163	Yes	Yes	No	Yes	No	Yes	No	Yes	No	No	1. CENTRAL	Rural	25-39 years	non-youth	1	Male	1-4 children	Secondary or higher	1
30	Yes	Yes	No	Yes	No	No	Yes	No	No	No	2. EASTERN	Rural	25-39 years	non-youth	1	Male	1-4 children	Primary/Some secondary	1
661	Yes	Yes	No	Yes	No	Yes	Yes	No	No	No	4. WESTERN	Rural	25-39 years	non-youth	1	Male	1-4 children	Primary/Some secondary	1
1343	Yes	Yes	Yes	No	No	Yes	Yes	No	No	No	2. EASTERN	Rural	18-24 years	youth	1	Female	1-4 children	Primary/Some secondary	1
579	Yes	Yes	Yes	No	No	Yes	Yes	No	No	No	4. WESTERN	Rural	25-39 years	non-youth	1	Female	5 or more children	Primary/Some secondary	1
971	Yes	Yes	Yes	No	No	Yes	Yes	No	No	No	4. WESTERN	Urban	40-49 years	non-youth	1	Male	5 or more children	Primary/Some secondary	1
405	Yes	Yes	Yes	No	No	Yes	No	No	No	Yes	4. WESTERN	Rural	18-24 years	youth	1	Female	No children	Primary/Some secondary	1
466	Yes	Yes	Yes	No	No	No	No	Yes	No	No	4. WESTERN	Rural	40-49 years	non-youth	1	Female	5 or more children	Secondary or higher	1
112	Yes	Yes	Yes	No	No	Yes	Yes	No	No	No	2. EASTERN	Rural	25-39 years	non-youth	1	Female	5 or more children	Primary/Some secondary	1
216	Yes	Yes	Yes	No	No	Yes	Yes	No	No	No	3. NORTHERN	Rural	40-49 years	non-youth	1	Male	5 or more children	Secondary or higher	1
46	Yes	Yes	Yes	No	No	Yes	Yes	No	No	No	2. EASTERN	Rural	25-39 years	non-youth	1	Female	1-4 children	Primary/Some secondary	1
814	Yes	Yes	Yes	No	No	Yes	No	Yes	No	No	2. EASTERN	Urban	25-39 years	non-youth	1	Female	1-4 children	Primary/Some secondary	1
1144	Yes	Yes	Yes	No	No	Yes	Yes	No	No	No	1. CENTRAL	Urban	40-49 years	non-youth	1	Male	1-4 children	Secondary or higher	1
1029	Yes	Yes	Yes	No	No	Yes	No	No	No	Yes	1. CENTRAL	Rural	25-39 years	non-youth	1	Male	1-4 children	Primary/Some secondary	1
766	Yes	Yes	Yes	No	No	Yes	Yes	No	No	No	2. EASTERN	Urban	25-39 years	non-youth	1	Male	1-4 children	Less than primary	1
1075	Yes	Yes	Yes	No	No	Yes	No	No	No	Yes	1. CENTRAL	Rural	25-39 years	non-youth	1	Male	1-4 children	Primary/Some secondary	1
362	Yes	Yes	Yes	No	No	Yes	No	No	Yes	No	1. CENTRAL	Urban	25-39 years	non-youth	1	Female	1-4 children	Primary/Some secondary	1
2	Yes	Yes	Yes	No	No	No	No	No	Yes	No	1. CENTRAL	Urban	18-24 years	youth	1	Male	1-4 children	Secondary or higher	1
618	Yes	Yes	Yes	No	No	Yes	Yes	No	No	No	4. WESTERN	Rural	18-24 years	youth	1	Female	1-4 children	Less than primary	1
1374	Yes	Yes	Yes	No	No	Yes	No	Yes	No	No	2. EASTERN	Rural	18-24 years	youth	1	Male	1-4 children	Primary/Some secondary	1
1384	Yes	Yes	Yes	No	No	Yes	No	Yes	No	No	2. EASTERN	Rural	18-24 years	youth	1	Female	1-4 children	Primary/Some secondary	0
403	Yes	Yes	Yes	No	No	Yes	Yes	No	No	No	4. WESTERN	Rural	25-39 years	non-youth	1	Male	1-4 children	Primary/Some secondary	1
434	Yes	Yes	Yes	No	No	No	No	Yes	No	No	4. WESTERN	Rural	25-39 years	non-youth	1	Male	1-4 children	Primary/Some secondary	1
1269	Yes	Yes	Yes	No	No	No	No	No	Yes	No	2. EASTERN	Rural	25-39 years	non-youth	1	Male	5 or more children	Less than primary	1
1236	Yes	Yes	Yes	No	No	No	No	No	Yes	No	2. EASTERN	Rural	25-39 years	non-youth	1	Female	5 or more children	Primary/Some secondary	0
298	Yes	Yes	Yes	No	No	No	No	No	Yes	No	3. NORTHERN	Rural	25-39 years	non-youth	1	Male	1-4 children	Secondary or higher	1
274	Yes	Yes	Yes	No	No	No	No	No	No	Yes	1. CENTRAL	Urban	25-39 years	non-youth	1	Female	1-4 children	Primary/Some secondary	1
827	Yes	Yes	Yes	No	No	Yes	No	Yes	No	No	2. EASTERN	Urban	25-39 years	non-youth	1	Female	1-4 children	Less than primary	1
1361	Yes	Yes	Yes	No	No	Yes	No	Yes	No	No	2. EASTERN	Rural	25-39 years	non-youth	1	Male	5 or more children	Secondary or higher	1
438	Yes	Yes	Yes	No	No	Yes	Yes	No	No	No	4. WESTERN	Rural	40-49 years	non-youth	1	Male	5 or more children	Primary/Some secondary	1
1053	Yes	Yes	Yes	No	No	No	No	Yes	No	No	1. CENTRAL	Urban	25-39 years	non-youth	1	Male	1-4 children	Primary/Some secondary	1
595	Yes	Yes	Yes	No	No	Yes	Yes	No	No	No	4. WESTERN	Rural	25-39 years	non-youth	1	Female	5 or more children	Primary/Some secondary	0
759	Yes	Yes	Yes	No	No	Yes	No	No	Yes	No	2. EASTERN	Urban	25-39 years	non-youth	1	Female	1-4 children	Primary/Some secondary	1
1019	Yes	Yes	Yes	No	No	Yes	No	No	Yes	No	1. CENTRAL	Rural	25-39 years	non-youth	1	Female	No children	Secondary or higher	0
360	Yes	Yes	Yes	No	No	Yes	No	Yes	No	No	3. NORTHERN	Rural	25-39 years	non-youth	1	Male	5 or more children	Less than primary	0
1232	Yes	Yes	Yes	No	No	Yes	No	No	Yes	No	1. CENTRAL	Urban	40-49 years	non-youth	1	Male	1-4 children	Primary/Some secondary	1
233	Yes	Yes	Yes	No	No	No	Yes	No	No	No	3. NORTHERN	Rural	25-39 years	non-youth	1	Male	1-4 children	Secondary or higher	0
1096	Yes	Yes	Yes	No	No	Yes	Yes	No	No	No	1. CENTRAL	Rural	25-39 years	non-youth	1	Male	1-4 children	Primary/Some secondary	1
358	Yes	Yes	Yes	No	No	Yes	Yes	No	No	No	3. NORTHERN	Rural	25-39 years	non-youth	1	Female	1-4 children	Less than primary	0
381	Yes	Yes	Yes	No	No	Yes	Yes	No	No	No	4. WESTERN	Rural	40-49 years	non-youth	1	Male	1-4 children	Primary/Some secondary	1
245	Yes	Yes	Yes	No	No	Yes	No	Yes	No	No	3. NORTHERN	Rural	25-39 years	non-youth	1	Female	5 or more children	Secondary or higher	1
1306	Yes	Yes	Yes	No	No	No	No	Yes	No	No	2. EASTERN	Rural	40-49 years	non-youth	1	Female	5 or more children	Less than primary	1
36	Yes	Yes	Yes	No	No	Yes	Yes	No	No	No	2. EASTERN	Rural	25-39 years	non-youth	1	Female	1-4 children	Primary/Some secondary	1
263	Yes	Yes	Yes	No	No	Yes	Yes	No	No	No	3. NORTHERN	Rural	18-24 years	youth	1	Female	1-4 children	Less than primary	1
352	Yes	Yes	Yes	No	No	Yes	No	Yes	No	No	3. NORTHERN	Rural	25-39 years	non-youth	1	Female	1-4 children	Primary/Some secondary	1
8	Yes	Yes	Yes	No	No	Yes	No	No	Yes	No	1. CENTRAL	Urban	40-49 years	non-youth	1	Male	1-4 children	Secondary or higher	1
812	Yes	Yes	Yes	No	No	Yes	No	Yes	No	No	2. EASTERN	Urban	25-39 years	non-youth	1	Male	1-4 children	Secondary or higher	1
877	Yes	Yes	Yes	No	No	No	Yes	No	No	No	1. CENTRAL	Urban	25-39 years	non-youth	1	Male	5 or more children	Less than primary	1
117	Yes	Yes	Yes	No	No	Yes	No	No	Yes	No	2. EASTERN	Rural	25-39 years	non-youth	1	Male	5 or more children	Secondary or higher	1
990	Yes	Yes	Yes	No	No	Yes	Yes	No	No	No	4. WESTERN	Urban	40-49 years	non-youth	1	Male	1-4 children	Less than primary	0
723	Yes	Yes	Yes	No	No	No	No	Yes	No	No	1. CENTRAL	Urban	25-39 years	non-youth	1	Female	1-4 children	Less than primary	0
976	Yes	Yes	Yes	No	No	No	No	No	Yes	No	4. WESTERN	Urban	40-49 years	non-youth	1	Male	5 or more children	Primary/Some secondary	1
4	Yes	Yes	Yes	No	No	No	No	No	Yes	No	1. CENTRAL	Urban	25-39 years	non-youth	1	Male	1-4 children	Primary/Some secondary	1
883	Yes	Yes	Yes	No	No	Yes	No	No	Yes	No	3. NORTHERN	Urban	25-39 years	non-youth	1	Female	1-4 children	Primary/Some secondary	1
516	Yes	Yes	Yes	No	No	Yes	No	Yes	No	No	4. WESTERN	Rural	25-39 years	non-youth	1	Male	1-4 children	Secondary or higher	1
704	Yes	Yes	Yes	No	No	No	Yes	No	No	No	1. CENTRAL	Urban	25-39 years	non-youth	1	Male	5 or more children	Primary/Some secondary	1
624	Yes	Yes	Yes	No	No	Yes	Yes	No	No	No	4. WESTERN	Rural	40-49 years	non-youth	1	Female	1-4 children	Primary/Some secondary	1
1246	Yes	Yes	Yes	No	No	No	Yes	No	No	No	2. EASTERN	Rural	18-24 years	youth	1	Male	No children	Primary/Some secondary	1
348	Yes	Yes	Yes	No	No	Yes	No	Yes	No	No	3. NORTHERN	Rural	25-39 years	non-youth	1	Male	1-4 children	Secondary or higher	1
1294	Yes	Yes	Yes	No	No	Yes	No	No	Yes	No	2. EASTERN	Rural	40-49 years	non-youth	1	Female	5 or more children	Primary/Some secondary	1
907	Yes	Yes	Yes	No	No	No	No	Yes	No	No	4. WESTERN	Urban	40-49 years	non-youth	1	Male	1-4 children	Primary/Some secondary	1
676	Yes	Yes	Yes	No	No	Yes	Yes	No	No	No	4. WESTERN	Rural	40-49 years	non-youth	1	Male	1-4 children	Primary/Some secondary	1
19	Yes	Yes	Yes	No	No	Yes	No	Yes	No	No	2. EASTERN	Rural	40-49 years	non-youth	1	Male	5 or more children	Less than primary	1
586	Yes	Yes	Yes	No	No	No	Yes	No	No	No	4. WESTERN	Rural	40-49 years	non-youth	1	Female	1-4 children	Primary/Some secondary	1
268	Yes	Yes	Yes	No	No	Yes	No	No	Yes	No	3. NORTHERN	Rural	25-39 years	non-youth	1	Male	1-4 children	Primary/Some secondary	1
62	Yes	Yes	Yes	No	No	Yes	No	No	Yes	No	2. EASTERN	Rural	18-24 years	youth	1	Female	5 or more children	Less than primary	1
1212	Yes	Yes	Yes	No	No	No	Yes	No	No	No	2. EASTERN	Rural	25-39 years	non-youth	1	Male	5 or more children	Secondary or higher	1
108	Yes	Yes	Yes	No	No	Yes	No	Yes	No	No	2. EASTERN	Rural	18-24 years	youth	1	Male	1-4 children	Primary/Some secondary	1
74	Yes	Yes	Yes	No	No	Yes	No	Yes	No	No	2. EASTERN	Rural	40-49 years	non-youth	1	Male	5 or more children	Less than primary	1
901	Yes	Yes	Yes	No	No	Yes	No	No	Yes	No	3. NORTHERN	Urban	25-39 years	non-youth	1	Male	1-4 children	Primary/Some secondary	0
589	Yes	Yes	Yes	No	No	Yes	No	Yes	No	No	4. WESTERN	Rural	18-24 years	youth	1	Male	1-4 children	Less than primary	1
635	Yes	Yes	Yes	No	No	No	Yes	No	No	No	4. WESTERN	Rural	40-49 years	non-youth	1	Female	1-4 children	Primary/Some secondary	1
840	Yes	Yes	Yes	No	No	Yes	Yes	No	No	No	3. NORTHERN	Urban	25-39 years	non-youth	1	Female	1-4 children	Less than primary	1
157	Yes	Yes	Yes	No	No	Yes	Yes	No	No	No	3. NORTHERN	Rural	25-39 years	non-youth	1	Female	1-4 children	Secondary or higher	1
243	Yes	Yes	Yes	No	No	No	No	No	Yes	No	3. NORTHERN	Rural	40-49 years	non-youth	1	Male	5 or more children	Less than primary	0
939	Yes	Yes	Yes	No	No	No	No	No	Yes	No	4. WESTERN	Urban	40-49 years	non-youth	1	Female	5 or more children	Less than primary	1
867	Yes	Yes	Yes	No	No	Yes	Yes	No	No	No	3. NORTHERN	Urban	40-49 years	non-youth	1	Female	1-4 children	Less than primary	1
318	Yes	Yes	Yes	No	No	Yes	Yes	No	No	No	3. NORTHERN	Rural	25-39 years	non-youth	1	Female	5 or more children	Primary/Some secondary	0
576	Yes	Yes	Yes	No	No	Yes	Yes	No	No	No	4. WESTERN	Rural	40-49 years	non-youth	1	Male	1-4 children	Secondary or higher	1
271	Yes	Yes	Yes	No	No	Yes	No	No	Yes	No	3. NORTHERN	Rural	25-39 years	non-youth	1	Female	1-4 children	Less than primary	1
555	Yes	Yes	Yes	No	No	Yes	Yes	No	No	No	4. WESTERN	Rural	25-39 years	non-youth	1	Female	1-4 children	Primary/Some secondary	1
450	Yes	Yes	Yes	No	No	No	No	No	No	Yes	1. CENTRAL	Urban	25-39 years	non-youth	1	Female	1-4 children	Primary/Some secondary	1
1213	Yes	Yes	Yes	No	No	Yes	Yes	No	No	No	2. EASTERN	Rural	40-49 years	non-youth	1	Female	5 or more children	Less than primary	1
642	Yes	Yes	Yes	No	No	No	No	No	Yes	No	4. WESTERN	Rural	25-39 years	non-youth	1	Female	No children	Less than primary	1
326	Yes	Yes	Yes	No	No	Yes	Yes	No	No	No	3. NORTHERN	Rural	40-49 years	non-youth	1	Male	5 or more children	Secondary or higher	1
12	Yes	Yes	Yes	No	No	No	No	No	Yes	No	1. CENTRAL	Urban	25-39 years	non-youth	1	Female	1-4 children	Secondary or higher	1
798	Yes	Yes	Yes	No	No	Yes	No	No	Yes	No	2. EASTERN	Urban	40-49 years	non-youth	1	Female	5 or more children	Primary/Some secondary	1
95	Yes	Yes	Yes	No	No	Yes	Yes	No	No	No	2. EASTERN	Rural	25-39 years	non-youth	1	Female	5 or more children	Primary/Some secondary	1
13	Yes	Yes	Yes	No	No	Yes	Yes	No	No	No	1. CENTRAL	Urban	25-39 years	non-youth	1	Female	1-4 children	Secondary or higher	1
1033	Yes	Yes	Yes	No	No	No	No	No	Yes	No	1. CENTRAL	Rural	25-39 years	non-youth	1	Male	5 or more children	Less than primary	1
1192	Yes	Yes	Yes	No	No	Yes	Yes	No	No	No	1. CENTRAL	Rural	25-39 years	non-youth	1	Male	1-4 children	Secondary or higher	1
1063	Yes	Yes	Yes	No	No	Yes	No	No	Yes	No	1. CENTRAL	Rural	25-39 years	non-youth	1	Female	No children	Secondary or higher	1
1397	Yes	Yes	Yes	No	No	Yes	Yes	No	No	No	2. EASTERN	Rural	18-24 years	youth	1	Female	1-4 children	Primary/Some secondary	1
383	Yes	Yes	Yes	No	No	Yes	Yes	No	No	No	4. WESTERN	Rural	25-39 years	non-youth	1	Female	1-4 children	Less than primary	1
884	Yes	Yes	Yes	No	No	Yes	No	Yes	No	No	3. NORTHERN	Urban	25-39 years	non-youth	1	Female	1-4 children	Secondary or higher	0
675	Yes	Yes	Yes	No	No	Yes	No	No	No	Yes	4. WESTERN	Rural	25-39 years	non-youth	1	Female	1-4 children	Less than primary	1
262	Yes	Yes	Yes	No	No	No	No	No	Yes	No	3. NORTHERN	Rural	25-39 years	non-youth	1	Male	1-4 children	Primary/Some secondary	1
659	Yes	Yes	Yes	No	No	Yes	No	No	No	Yes	4. WESTERN	Rural	25-39 years	non-youth	1	Male	1-4 children	Less than primary	1
698	Yes	Yes	Yes	No	No	Yes	Yes	No	No	No	1. CENTRAL	Urban	40-49 years	non-youth	1	Female	1-4 children	Secondary or higher	1
622	Yes	Yes	Yes	No	No	Yes	No	No	Yes	No	4. WESTERN	Rural	25-39 years	non-youth	1	Female	1-4 children	Less than primary	1
357	Yes	Yes	Yes	No	No	Yes	No	No	Yes	No	3. NORTHERN	Rural	25-39 years	non-youth	1	Female	1-4 children	Less than primary	0
63	Yes	Yes	Yes	No	No	Yes	No	No	Yes	No	2. EASTERN	Rural	18-24 years	youth	1	Male	1-4 children	Secondary or higher	1
189	Yes	Yes	Yes	No	No	Yes	No	No	Yes	No	1. CENTRAL	Urban	25-39 years	non-youth	1	Male	1-4 children	Primary/Some secondary	1
59	Yes	Yes	Yes	No	No	Yes	No	No	Yes	No	2. EASTERN	Rural	18-24 years	youth	1	Male	1-4 children	Primary/Some secondary	1
1028	Yes	Yes	Yes	No	No	Yes	Yes	No	No	No	1. CENTRAL	Rural	25-39 years	non-youth	1	Male	1-4 children	Secondary or higher	1
467	Yes	Yes	Yes	No	No	Yes	No	No	Yes	No	4. WESTERN	Rural	40-49 years	non-youth	1	Male	1-4 children	Less than primary	0
1186	Yes	Yes	Yes	No	No	Yes	Yes	No	No	No	1. CENTRAL	Rural	25-39 years	non-youth	1	Male	1-4 children	Secondary or higher	1
619	Yes	Yes	Yes	No	No	Yes	Yes	No	No	No	4. WESTERN	Rural	25-39 years	non-youth	1	Male	1-4 children	Primary/Some secondary	1
1094	Yes	Yes	Yes	No	No	Yes	Yes	No	No	No	1. CENTRAL	Rural	25-39 years	non-youth	1	Female	1-4 children	Secondary or higher	0
588	Yes	Yes	Yes	No	No	Yes	No	No	Yes	No	4. WESTERN	Rural	25-39 years	non-youth	1	Male	5 or more children	Primary/Some secondary	1
1235	Yes	Yes	Yes	No	No	Yes	Yes	No	No	No	2. EASTERN	Rural	18-24 years	youth	1	Male	1-4 children	Primary/Some secondary	0
1119	Yes	Yes	Yes	No	No	Yes	Yes	No	No	No	1. CENTRAL	Rural	40-49 years	non-youth	1	Male	5 or more children	Less than primary	1
145	Yes	Yes	Yes	No	No	Yes	Yes	No	No	No	3. NORTHERN	Rural	25-39 years	non-youth	1	Male	1-4 children	Primary/Some secondary	1
1228	Yes	Yes	Yes	No	No	Yes	No	No	Yes	No	1. CENTRAL	Urban	18-24 years	youth	1	Male	No children	Secondary or higher	1
426	Yes	Yes	Yes	No	No	No	Yes	No	No	No	4. WESTERN	Rural	25-39 years	non-youth	1	Female	1-4 children	Primary/Some secondary	1
45	Yes	Yes	Yes	No	No	No	Yes	No	No	No	2. EASTERN	Rural	25-39 years	non-youth	1	Female	1-4 children	Primary/Some secondary	1
391	Yes	Yes	Yes	No	No	Yes	Yes	No	No	No	4. WESTERN	Rural	40-49 years	non-youth	1	Male	5 or more children	Less than primary	1
107	Yes	Yes	Yes	No	No	Yes	No	Yes	No	No	2. EASTERN	Rural	25-39 years	non-youth	1	Male	1-4 children	Less than primary	1
1337	Yes	Yes	Yes	No	No	Yes	Yes	No	No	No	2. EASTERN	Rural	25-39 years	non-youth	1	Female	5 or more children	Less than primary	1
94	Yes	Yes	Yes	No	No	Yes	Yes	No	No	No	2. EASTERN	Rural	40-49 years	non-youth	1	Male	5 or more children	Primary/Some secondary	1
1351	Yes	Yes	Yes	No	No	Yes	No	Yes	No	No	2. EASTERN	Rural	40-49 years	non-youth	1	Female	1-4 children	Primary/Some secondary	0
483	Yes	Yes	Yes	No	No	Yes	Yes	No	No	No	4. WESTERN	Rural	25-39 years	non-youth	1	Female	1-4 children	Primary/Some secondary	0
876	Yes	Yes	Yes	No	No	No	Yes	No	No	No	1. CENTRAL	Urban	25-39 years	non-youth	1	Male	1-4 children	Secondary or higher	1
99	Yes	Yes	Yes	No	No	Yes	Yes	No	No	No	1. CENTRAL	Urban	25-39 years	non-youth	1	Female	1-4 children	Secondary or higher	1
771	Yes	Yes	Yes	No	No	Yes	No	No	Yes	No	2. EASTERN	Urban	18-24 years	youth	1	Female	1-4 children	Secondary or higher	1
1280	Yes	Yes	Yes	No	No	No	No	Yes	No	No	2. EASTERN	Rural	40-49 years	non-youth	1	Male	5 or more children	Less than primary	1
1036	Yes	Yes	Yes	No	No	Yes	No	Yes	No	No	1. CENTRAL	Rural	25-39 years	non-youth	1	Male	1-4 children	Less than primary	1
1171	Yes	Yes	Yes	No	No	Yes	No	No	Yes	No	1. CENTRAL	Rural	25-39 years	non-youth	1	Male	1-4 children	Primary/Some secondary	1
1024	Yes	Yes	Yes	No	No	Yes	No	No	Yes	No	1. CENTRAL	Rural	40-49 years	non-youth	1	Male	1-4 children	Primary/Some secondary	1
378	Yes	Yes	Yes	No	No	No	Yes	No	No	No	4. WESTERN	Rural	18-24 years	youth	1	Male	1-4 children	Less than primary	0
726	Yes	Yes	Yes	No	No	Yes	Yes	No	No	No	1. CENTRAL	Urban	25-39 years	non-youth	1	Male	1-4 children	Secondary or higher	1
349	Yes	Yes	Yes	No	No	Yes	No	Yes	No	No	3. NORTHERN	Rural	25-39 years	non-youth	1	Male	1-4 children	Secondary or higher	1
356	Yes	Yes	Yes	No	No	Yes	No	Yes	No	No	3. NORTHERN	Rural	18-24 years	youth	1	Female	1-4 children	Secondary or higher	0
928	Yes	Yes	Yes	No	No	Yes	No	Yes	No	No	4. WESTERN	Urban	18-24 years	youth	1	Female	1-4 children	Primary/Some secondary	1
1258	Yes	Yes	Yes	No	No	No	Yes	No	No	No	2. EASTERN	Rural	25-39 years	non-youth	1	Female	5 or more children	Primary/Some secondary	1
472	Yes	Yes	Yes	No	No	Yes	Yes	No	No	No	4. WESTERN	Rural	40-49 years	non-youth	1	Female	5 or more children	Secondary or higher	1
1305	Yes	Yes	Yes	No	No	No	No	No	No	No	2. EASTERN	Rural	25-39 years	non-youth	1	Male	1-4 children	Secondary or higher	0
894	Yes	Yes	Yes	No	No	Yes	No	No	Yes	No	3. NORTHERN	Urban	25-39 years	non-youth	1	Female	1-4 children	Less than primary	1
1304	Yes	Yes	Yes	No	No	No	Yes	No	No	No	2. EASTERN	Rural	25-39 years	non-youth	1	Male	5 or more children	Secondary or higher	1
38	Yes	Yes	Yes	No	No	Yes	No	Yes	No	No	2. EASTERN	Rural	40-49 years	non-youth	1	Male	5 or more children	Secondary or higher	1
359	Yes	Yes	Yes	No	No	Yes	No	Yes	No	No	3. NORTHERN	Rural	40-49 years	non-youth	1	Male	1-4 children	Secondary or higher	1
408	Yes	Yes	Yes	No	No	Yes	Yes	No	No	No	4. WESTERN	Rural	25-39 years	non-youth	1	Female	1-4 children	Less than primary	1
742	Yes	Yes	Yes	No	No	Yes	No	No	No	Yes	1. CENTRAL	Urban	25-39 years	non-youth	1	Male	5 or more children	Primary/Some secondary	1
961	Yes	Yes	Yes	No	No	Yes	Yes	No	No	No	1. CENTRAL	Urban	25-39 years	non-youth	1	Female	5 or more children	Primary/Some secondary	1
868	Yes	Yes	Yes	No	No	Yes	Yes	No	No	No	3. NORTHERN	Urban	40-49 years	non-youth	1	Male	5 or more children	Primary/Some secondary	0
18	Yes	Yes	Yes	No	No	Yes	No	No	Yes	No	2. EASTERN	Rural	18-24 years	youth	1	Female	1-4 children	Secondary or higher	1
956	Yes	Yes	Yes	No	No	No	No	No	No	Yes	4. WESTERN	Urban	25-39 years	non-youth	1	Male	1-4 children	Primary/Some secondary	0
14	Yes	Yes	Yes	No	No	Yes	No	Yes	No	No	1. CENTRAL	Urban	40-49 years	non-youth	1	Male	1-4 children	Primary/Some secondary	1
543	Yes	Yes	Yes	No	No	Yes	Yes	No	No	No	1. CENTRAL	Urban	40-49 years	non-youth	1	Male	1-4 children	Less than primary	1
1026	Yes	Yes	Yes	No	No	Yes	No	Yes	No	No	1. CENTRAL	Rural	25-39 years	non-youth	1	Female	1-4 children	Primary/Some secondary	1
1291	Yes	Yes	Yes	No	No	Yes	Yes	No	No	No	2. EASTERN	Rural	40-49 years	non-youth	1	Female	5 or more children	Secondary or higher	1
484	Yes	Yes	Yes	No	No	No	No	Yes	No	No	4. WESTERN	Rural	25-39 years	non-youth	1	Male	1-4 children	Secondary or higher	0
1394	Yes	Yes	Yes	No	No	Yes	No	Yes	No	No	2. EASTERN	Rural	40-49 years	non-youth	1	Male	1-4 children	Primary/Some secondary	1
1329	Yes	Yes	Yes	No	No	No	No	No	Yes	No	2. EASTERN	Rural	25-39 years	non-youth	1	Male	1-4 children	Primary/Some secondary	1
680	Yes	Yes	Yes	No	No	Yes	Yes	No	No	No	4. WESTERN	Rural	25-39 years	non-youth	1	Male	1-4 children	Secondary or higher	1
264	Yes	Yes	Yes	No	No	No	No	No	Yes	No	3. NORTHERN	Rural	25-39 years	non-youth	1	Female	5 or more children	Primary/Some secondary	0
663	Yes	Yes	Yes	No	No	Yes	Yes	No	No	No	4. WESTERN	Rural	25-39 years	non-youth	1	Female	5 or more children	Less than primary	1
781	Yes	Yes	Yes	No	No	Yes	No	Yes	No	No	2. EASTERN	Urban	25-39 years	non-youth	1	Male	1-4 children	Secondary or higher	1
577	Yes	Yes	Yes	No	No	Yes	No	No	Yes	No	4. WESTERN	Rural	40-49 years	non-youth	1	Male	5 or more children	Secondary or higher	1
308	Yes	Yes	Yes	No	No	Yes	No	Yes	No	No	3. NORTHERN	Rural	25-39 years	non-youth	1	Male	1-4 children	Less than primary	1
394	Yes	Yes	Yes	No	No	Yes	Yes	No	No	No	4. WESTERN	Rural	25-39 years	non-youth	1	Female	1-4 children	Primary/Some secondary	1
1331	Yes	Yes	Yes	No	No	Yes	No	No	Yes	No	2. EASTERN	Rural	25-39 years	non-youth	1	Male	1-4 children	Primary/Some secondary	1
61	Yes	Yes	Yes	No	No	Yes	No	No	Yes	No	2. EASTERN	Rural	25-39 years	non-youth	1	Female	1-4 children	Less than primary	1
387	Yes	Yes	Yes	No	No	No	No	Yes	No	No	4. WESTERN	Rural	25-39 years	non-youth	1	Male	1-4 children	Less than primary	1
610	Yes	Yes	Yes	No	No	Yes	Yes	No	No	No	4. WESTERN	Rural	25-39 years	non-youth	1	Female	5 or more children	Less than primary	1
1156	Yes	Yes	Yes	No	No	Yes	No	No	No	Yes	1. CENTRAL	Rural	40-49 years	non-youth	1	Male	1-4 children	Primary/Some secondary	1
1085	Yes	Yes	Yes	No	No	Yes	Yes	No	No	No	1. CENTRAL	Rural	25-39 years	non-youth	1	Male	5 or more children	Primary/Some secondary	1
1102	Yes	Yes	Yes	No	No	Yes	Yes	No	No	No	1. CENTRAL	Rural	25-39 years	non-youth	1	Male	1-4 children	Primary/Some secondary	1
1189	Yes	Yes	Yes	No	No	Yes	Yes	No	No	No	1. CENTRAL	Rural	25-39 years	non-youth	1	Female	1-4 children	Secondary or higher	1
259	Yes	Yes	Yes	No	No	Yes	No	Yes	No	No	3. NORTHERN	Rural	25-39 years	non-youth	1	Male	1-4 children	Secondary or higher	1
299	Yes	Yes	Yes	No	No	Yes	No	Yes	No	No	3. NORTHERN	Rural	40-49 years	non-youth	1	Male	5 or more children	Less than primary	1
1095	Yes	Yes	Yes	No	No	Yes	Yes	No	No	No	1. CENTRAL	Rural	40-49 years	non-youth	1	Female	1-4 children	Less than primary	0
542	Yes	Yes	Yes	No	No	Yes	No	No	Yes	No	1. CENTRAL	Urban	40-49 years	non-youth	1	Male	1-4 children	Primary/Some secondary	1
573	Yes	Yes	Yes	No	No	Yes	Yes	No	No	No	4. WESTERN	Rural	40-49 years	non-youth	1	Female	5 or more children	Primary/Some secondary	1
548	Yes	Yes	Yes	No	No	Yes	Yes	No	No	No	4. WESTERN	Rural	40-49 years	non-youth	1	Female	1-4 children	Less than primary	1
409	Yes	Yes	Yes	No	No	No	No	No	Yes	No	4. WESTERN	Rural	40-49 years	non-youth	1	Male	5 or more children	Less than primary	1
525	Yes	Yes	Yes	No	No	Yes	Yes	No	No	No	4. WESTERN	Rural	40-49 years	non-youth	1	Female	1-4 children	Secondary or higher	1
879	Yes	Yes	Yes	No	No	Yes	No	Yes	No	No	1. CENTRAL	Urban	25-39 years	non-youth	1	Male	1-4 children	Secondary or higher	1
375	Yes	Yes	Yes	No	No	Yes	Yes	No	No	No	3. NORTHERN	Rural	25-39 years	non-youth	1	Male	1-4 children	Less than primary	0
1332	Yes	Yes	Yes	No	No	Yes	No	No	Yes	No	2. EASTERN	Rural	25-39 years	non-youth	1	Male	5 or more children	Secondary or higher	1
388	Yes	Yes	Yes	No	No	Yes	Yes	No	No	No	4. WESTERN	Rural	25-39 years	non-youth	1	Female	1-4 children	Less than primary	1
575	Yes	Yes	Yes	No	No	Yes	No	Yes	No	No	4. WESTERN	Rural	40-49 years	non-youth	1	Male	5 or more children	Secondary or higher	1
1276	Yes	Yes	Yes	No	No	No	Yes	No	No	No	2. EASTERN	Rural	25-39 years	non-youth	1	Male	1-4 children	Primary/Some secondary	1
231	Yes	Yes	Yes	No	No	Yes	No	No	Yes	No	3. NORTHERN	Rural	18-24 years	youth	1	Female	1-4 children	Secondary or higher	1
861	Yes	Yes	Yes	No	No	Yes	No	No	Yes	No	3. NORTHERN	Urban	40-49 years	non-youth	1	Male	1-4 children	Secondary or higher	0
984	Yes	Yes	Yes	No	No	Yes	No	No	Yes	No	4. WESTERN	Urban	25-39 years	non-youth	1	Female	1-4 children	Less than primary	1
1346	Yes	Yes	Yes	No	No	No	Yes	No	No	No	2. EASTERN	Rural	25-39 years	non-youth	1	Female	1-4 children	Less than primary	0
194	Yes	Yes	Yes	No	No	Yes	No	Yes	No	No	3. NORTHERN	Rural	25-39 years	non-youth	1	Female	1-4 children	Secondary or higher	1
75	Yes	Yes	Yes	No	No	Yes	No	Yes	No	No	2. EASTERN	Rural	40-49 years	non-youth	1	Male	5 or more children	Less than primary	1
859	Yes	Yes	Yes	No	No	Yes	No	Yes	No	No	3. NORTHERN	Urban	25-39 years	non-youth	1	Male	1-4 children	Secondary or higher	0
952	Yes	Yes	Yes	No	No	Yes	No	Yes	No	No	4. WESTERN	Urban	25-39 years	non-youth	1	Male	5 or more children	Secondary or higher	1
1043	Yes	Yes	Yes	No	No	Yes	Yes	No	No	No	1. CENTRAL	Rural	25-39 years	non-youth	1	Female	1-4 children	Secondary or higher	1
146	Yes	Yes	Yes	No	No	Yes	Yes	No	No	No	3. NORTHERN	Rural	25-39 years	non-youth	1	Female	5 or more children	Less than primary	1
422	Yes	Yes	Yes	No	No	Yes	Yes	No	No	No	4. WESTERN	Rural	25-39 years	non-youth	1	Female	1-4 children	Primary/Some secondary	1
305	Yes	Yes	Yes	No	No	Yes	No	Yes	No	No	3. NORTHERN	Rural	40-49 years	non-youth	1	Female	1-4 children	Less than primary	1
709	Yes	Yes	Yes	No	No	Yes	Yes	No	No	No	1. CENTRAL	Urban	40-49 years	non-youth	1	Female	1-4 children	Less than primary	1
399	Yes	Yes	Yes	No	No	No	Yes	No	No	No	4. WESTERN	Rural	25-39 years	non-youth	1	Female	1-4 children	Less than primary	1
941	Yes	Yes	Yes	No	No	Yes	No	No	Yes	No	4. WESTERN	Urban	25-39 years	non-youth	1	Male	1-4 children	Secondary or higher	1
527	Yes	Yes	Yes	No	No	No	No	Yes	No	No	4. WESTERN	Rural	25-39 years	non-youth	1	Male	1-4 children	Primary/Some secondary	1
149	Yes	Yes	Yes	No	No	Yes	No	No	Yes	No	3. NORTHERN	Rural	40-49 years	non-youth	1	Male	1-4 children	Primary/Some secondary	1
494	Yes	Yes	Yes	No	No	Yes	No	No	Yes	No	4. WESTERN	Rural	25-39 years	non-youth	1	Male	5 or more children	Primary/Some secondary	1
390	Yes	Yes	Yes	No	No	Yes	Yes	No	No	No	4. WESTERN	Rural	25-39 years	non-youth	1	Female	1-4 children	Primary/Some secondary	1
106	Yes	Yes	Yes	No	No	Yes	Yes	No	No	No	2. EASTERN	Rural	40-49 years	non-youth	1	Female	1-4 children	Less than primary	1
1152	Yes	Yes	Yes	No	No	Yes	No	No	Yes	No	1. CENTRAL	Rural	25-39 years	non-youth	1	Female	1-4 children	Primary/Some secondary	1
1275	Yes	Yes	Yes	No	No	Yes	No	Yes	No	No	2. EASTERN	Rural	40-49 years	non-youth	1	Female	1-4 children	Secondary or higher	0
776	Yes	Yes	Yes	No	No	Yes	No	No	Yes	No	2. EASTERN	Urban	18-24 years	youth	1	Female	1-4 children	Secondary or higher	1
350	Yes	Yes	Yes	No	No	Yes	Yes	No	No	No	3. NORTHERN	Rural	25-39 years	non-youth	1	Female	1-4 children	Less than primary	1
415	Yes	Yes	Yes	No	No	No	Yes	No	No	No	4. WESTERN	Rural	25-39 years	non-youth	1	Female	1-4 children	Secondary or higher	1
846	Yes	Yes	Yes	No	No	No	No	No	Yes	No	3. NORTHERN	Urban	25-39 years	non-youth	1	Female	5 or more children	Less than primary	1
1309	Yes	Yes	Yes	No	No	Yes	No	No	Yes	No	2. EASTERN	Rural	25-39 years	non-youth	1	Female	1-4 children	Primary/Some secondary	0
782	Yes	Yes	Yes	No	No	Yes	No	No	Yes	No	2. EASTERN	Urban	18-24 years	youth	1	Male	1-4 children	Secondary or higher	1
1220	Yes	Yes	Yes	No	No	No	Yes	No	No	No	2. EASTERN	Rural	40-49 years	non-youth	1	Male	1-4 children	Primary/Some secondary	1
454	Yes	Yes	Yes	No	No	Yes	No	No	No	Yes	1. CENTRAL	Urban	40-49 years	non-youth	1	Male	1-4 children	Primary/Some secondary	1
124	Yes	Yes	Yes	No	No	Yes	Yes	No	No	No	2. EASTERN	Rural	25-39 years	non-youth	1	Female	5 or more children	Less than primary	1
312	Yes	Yes	Yes	No	No	Yes	Yes	No	No	No	3. NORTHERN	Rural	25-39 years	non-youth	1	Female	5 or more children	Less than primary	1
163	Yes	Yes	Yes	No	No	Yes	Yes	No	No	No	3. NORTHERN	Rural	25-39 years	non-youth	1	Female	1-4 children	Secondary or higher	1
526	Yes	Yes	Yes	No	No	Yes	No	No	Yes	No	4. WESTERN	Rural	40-49 years	non-youth	1	Male	1-4 children	Primary/Some secondary	1
1239	Yes	Yes	Yes	No	No	No	Yes	No	No	No	2. EASTERN	Rural	25-39 years	non-youth	1	Female	1-4 children	Less than primary	0
578	Yes	Yes	Yes	No	No	Yes	No	No	Yes	No	4. WESTERN	Rural	40-49 years	non-youth	1	Male	5 or more children	Secondary or higher	1
764	Yes	Yes	Yes	No	No	Yes	No	No	Yes	No	2. EASTERN	Urban	18-24 years	youth	1	Female	1-4 children	Primary/Some secondary	1
1359	Yes	Yes	Yes	No	No	Yes	No	Yes	No	No	2. EASTERN	Rural	25-39 years	non-youth	1	Male	5 or more children	Secondary or higher	1
917	Yes	Yes	Yes	No	No	Yes	No	No	Yes	No	4. WESTERN	Urban	25-39 years	non-youth	1	Female	1-4 children	Secondary or higher	1
503	Yes	Yes	Yes	No	No	Yes	No	No	Yes	No	4. WESTERN	Rural	25-39 years	non-youth	1	Male	5 or more children	Primary/Some secondary	1
1368	Yes	Yes	Yes	No	No	Yes	No	No	Yes	No	2. EASTERN	Rural	25-39 years	non-youth	1	Female	5 or more children	Less than primary	1
848	Yes	Yes	Yes	No	No	Yes	Yes	No	No	No	3. NORTHERN	Urban	40-49 years	non-youth	1	Male	1-4 children	Secondary or higher	1
700	Yes	Yes	Yes	No	No	Yes	Yes	No	No	No	1. CENTRAL	Urban	40-49 years	non-youth	1	Male	5 or more children	Primary/Some secondary	1
915	Yes	Yes	Yes	No	No	Yes	No	No	Yes	No	4. WESTERN	Urban	25-39 years	non-youth	1	Female	1-4 children	Primary/Some secondary	0
779	Yes	Yes	Yes	No	No	No	No	No	Yes	No	2. EASTERN	Urban	18-24 years	youth	1	Female	1-4 children	Primary/Some secondary	1
1110	Yes	Yes	Yes	No	No	Yes	No	No	Yes	No	1. CENTRAL	Rural	25-39 years	non-youth	1	Male	5 or more children	Primary/Some secondary	1
623	Yes	Yes	Yes	No	No	Yes	Yes	No	No	No	4. WESTERN	Rural	25-39 years	non-youth	1	Male	5 or more children	Primary/Some secondary	0
43	Yes	Yes	Yes	No	No	No	Yes	No	No	No	2. EASTERN	Rural	40-49 years	non-youth	1	Male	1-4 children	Less than primary	1
914	Yes	Yes	Yes	No	No	Yes	No	Yes	No	No	4. WESTERN	Urban	25-39 years	non-youth	1	Female	5 or more children	Primary/Some secondary	1
166	Yes	Yes	Yes	No	No	Yes	No	No	Yes	No	3. NORTHERN	Rural	25-39 years	non-youth	1	Female	5 or more children	Secondary or higher	1
50	Yes	Yes	Yes	No	No	No	Yes	No	No	No	2. EASTERN	Rural	40-49 years	non-youth	1	Female	1-4 children	Less than primary	1
490	Yes	Yes	Yes	No	No	Yes	No	No	Yes	No	4. WESTERN	Rural	40-49 years	non-youth	1	Female	5 or more children	Less than primary	0
468	Yes	Yes	Yes	No	No	Yes	No	No	Yes	No	4. WESTERN	Rural	40-49 years	non-youth	1	Female	1-4 children	Primary/Some secondary	0
1392	Yes	Yes	Yes	No	No	Yes	No	No	Yes	No	2. EASTERN	Rural	40-49 years	non-youth	1	Female	5 or more children	Primary/Some secondary	1
120	Yes	Yes	Yes	No	No	Yes	No	No	Yes	No	2. EASTERN	Rural	40-49 years	non-youth	1	Female	1-4 children	Less than primary	1
959	Yes	Yes	Yes	No	No	Yes	Yes	No	No	No	4. WESTERN	Urban	40-49 years	non-youth	1	Male	1-4 children	Primary/Some secondary	1
602	Yes	Yes	Yes	No	No	Yes	Yes	No	No	No	4. WESTERN	Rural	40-49 years	non-youth	1	Male	5 or more children	Secondary or higher	1
896	Yes	Yes	Yes	No	No	Yes	No	No	Yes	No	3. NORTHERN	Urban	25-39 years	non-youth	1	Female	5 or more children	Less than primary	1
354	Yes	Yes	Yes	No	No	Yes	Yes	No	No	No	3. NORTHERN	Rural	25-39 years	non-youth	1	Female	1-4 children	Less than primary	1
53	Yes	Yes	Yes	No	No	Yes	Yes	No	No	No	2. EASTERN	Rural	40-49 years	non-youth	1	Male	5 or more children	Less than primary	1
1372	Yes	Yes	Yes	No	No	Yes	No	Yes	No	No	2. EASTERN	Rural	25-39 years	non-youth	1	Male	1-4 children	Secondary or higher	1
1069	Yes	Yes	Yes	No	No	Yes	No	No	Yes	No	1. CENTRAL	Rural	40-49 years	non-youth	1	Female	1-4 children	Primary/Some secondary	1
1229	Yes	Yes	Yes	No	No	Yes	No	No	No	Yes	1. CENTRAL	Urban	40-49 years	non-youth	1	Male	1-4 children	Less than primary	1
1363	Yes	Yes	Yes	No	No	Yes	No	Yes	No	No	2. EASTERN	Rural	25-39 years	non-youth	1	Male	1-4 children	Secondary or higher	0
1125	Yes	Yes	Yes	No	No	No	Yes	No	No	No	1. CENTRAL	Rural	40-49 years	non-youth	1	Female	5 or more children	Less than primary	1
436	Yes	Yes	Yes	No	No	Yes	No	No	Yes	No	4. WESTERN	Rural	40-49 years	non-youth	1	Female	5 or more children	Primary/Some secondary	1
1342	Yes	Yes	Yes	No	No	Yes	No	Yes	No	No	2. EASTERN	Rural	18-24 years	youth	1	Male	1-4 children	Less than primary	1
780	Yes	Yes	Yes	No	No	Yes	No	No	Yes	No	2. EASTERN	Urban	25-39 years	non-youth	1	Female	No children	Secondary or higher	1
11	Yes	Yes	Yes	No	No	No	No	No	Yes	No	1. CENTRAL	Urban	25-39 years	non-youth	1	Female	5 or more children	Secondary or higher	0
150	Yes	Yes	Yes	No	No	Yes	Yes	No	No	No	3. NORTHERN	Rural	25-39 years	non-youth	1	Male	1-4 children	Primary/Some secondary	1
1064	Yes	Yes	Yes	No	No	Yes	Yes	No	No	No	1. CENTRAL	Rural	25-39 years	non-youth	1	Female	1-4 children	Primary/Some secondary	1
277	Yes	Yes	Yes	No	No	Yes	No	No	Yes	No	1. CENTRAL	Urban	25-39 years	non-youth	1	Female	1-4 children	Secondary or higher	0
471	Yes	Yes	Yes	No	No	Yes	No	No	Yes	No	4. WESTERN	Rural	40-49 years	non-youth	1	Male	1-4 children	Primary/Some secondary	1
376	Yes	Yes	Yes	No	No	Yes	No	Yes	No	No	3. NORTHERN	Rural	25-39 years	non-youth	1	Male	1-4 children	Less than primary	1
1104	Yes	Yes	Yes	No	No	Yes	No	No	Yes	No	1. CENTRAL	Rural	25-39 years	non-youth	1	Male	1-4 children	Less than primary	1
1362	Yes	Yes	Yes	No	No	Yes	Yes	No	No	No	2. EASTERN	Rural	25-39 years	non-youth	1	Female	1-4 children	Less than primary	0
169	Yes	Yes	Yes	No	No	Yes	No	No	Yes	No	3. NORTHERN	Rural	18-24 years	youth	1	Female	1-4 children	Less than primary	1
453	Yes	Yes	Yes	No	No	Yes	No	Yes	No	No	1. CENTRAL	Urban	25-39 years	non-youth	1	Male	5 or more children	Secondary or higher	1
943	Yes	Yes	Yes	No	No	Yes	Yes	No	No	No	4. WESTERN	Urban	40-49 years	non-youth	1	Female	5 or more children	Less than primary	1
425	Yes	Yes	Yes	No	No	No	No	Yes	No	No	4. WESTERN	Rural	25-39 years	non-youth	1	Female	5 or more children	Primary/Some secondary	1
784	Yes	Yes	Yes	No	No	Yes	No	No	Yes	No	2. EASTERN	Urban	25-39 years	non-youth	1	Female	1-4 children	Secondary or higher	1
455	Yes	Yes	Yes	No	No	Yes	No	Yes	No	No	1. CENTRAL	Urban	25-39 years	non-youth	1	Male	1-4 children	Primary/Some secondary	1
1389	Yes	Yes	Yes	No	No	Yes	No	No	Yes	No	2. EASTERN	Rural	40-49 years	non-youth	1	Female	5 or more children	Less than primary	1
55	Yes	Yes	Yes	No	No	Yes	Yes	No	No	No	2. EASTERN	Rural	25-39 years	non-youth	1	Female	1-4 children	Primary/Some secondary	1
207	Yes	Yes	Yes	No	No	Yes	No	No	Yes	No	3. NORTHERN	Rural	25-39 years	non-youth	1	Male	5 or more children	Less than primary	1
754	Yes	Yes	Yes	No	No	No	Yes	No	No	No	2. EASTERN	Urban	40-49 years	non-youth	1	Female	1-4 children	Less than primary	1
1086	Yes	Yes	Yes	No	No	Yes	No	Yes	No	No	1. CENTRAL	Rural	25-39 years	non-youth	1	Female	5 or more children	Secondary or higher	1
741	Yes	Yes	Yes	No	No	Yes	No	No	No	Yes	1. CENTRAL	Urban	25-39 years	non-youth	1	Male	5 or more children	Less than primary	1
1205	Yes	Yes	Yes	No	No	Yes	No	Yes	No	No	2. EASTERN	Rural	40-49 years	non-youth	1	Female	1-4 children	Less than primary	0
380	Yes	Yes	Yes	No	No	Yes	Yes	No	No	No	4. WESTERN	Rural	25-39 years	non-youth	1	Male	1-4 children	Primary/Some secondary	1
470	Yes	Yes	Yes	No	No	Yes	No	No	Yes	No	4. WESTERN	Rural	25-39 years	non-youth	1	Male	5 or more children	Secondary or higher	1
1231	Yes	Yes	Yes	No	No	Yes	No	Yes	No	No	1. CENTRAL	Urban	25-39 years	non-youth	1	Female	1-4 children	Secondary or higher	1
1348	Yes	Yes	Yes	No	No	No	No	Yes	No	No	2. EASTERN	Rural	40-49 years	non-youth	1	Male	5 or more children	Primary/Some secondary	0
963	Yes	Yes	Yes	No	No	Yes	No	No	Yes	No	1. CENTRAL	Urban	25-39 years	non-youth	1	Female	5 or more children	Less than primary	1
514	Yes	Yes	Yes	No	No	No	No	Yes	No	No	4. WESTERN	Rural	40-49 years	non-youth	1	Male	5 or more children	Secondary or higher	1
1268	Yes	Yes	Yes	No	No	No	No	No	Yes	No	2. EASTERN	Rural	25-39 years	non-youth	1	Female	1-4 children	Primary/Some secondary	1
1358	Yes	Yes	Yes	No	No	Yes	No	No	Yes	No	2. EASTERN	Rural	25-39 years	non-youth	1	Female	5 or more children	Less than primary	1
320	Yes	Yes	Yes	No	No	Yes	No	Yes	No	No	3. NORTHERN	Rural	40-49 years	non-youth	1	Female	5 or more children	Primary/Some secondary	1
950	Yes	Yes	Yes	No	No	Yes	Yes	No	No	No	4. WESTERN	Urban	25-39 years	non-youth	1	Male	1-4 children	Secondary or higher	1
580	Yes	Yes	Yes	No	No	Yes	Yes	No	No	No	4. WESTERN	Rural	25-39 years	non-youth	1	Female	5 or more children	Primary/Some secondary	1
545	Yes	Yes	Yes	No	No	No	No	Yes	No	No	4. WESTERN	Rural	40-49 years	non-youth	1	Male	1-4 children	Less than primary	1
1117	Yes	Yes	Yes	No	No	Yes	No	No	No	Yes	1. CENTRAL	Rural	25-39 years	non-youth	1	Female	1-4 children	Primary/Some secondary	1
311	Yes	Yes	Yes	No	No	Yes	No	No	Yes	No	3. NORTHERN	Rural	40-49 years	non-youth	1	Male	1-4 children	Less than primary	0
734	Yes	Yes	Yes	No	No	Yes	No	Yes	No	No	1. CENTRAL	Urban	25-39 years	non-youth	1	Male	1-4 children	Secondary or higher	1
755	Yes	Yes	Yes	No	No	No	Yes	No	No	No	2. EASTERN	Urban	40-49 years	non-youth	1	Male	5 or more children	Primary/Some secondary	1
1126	Yes	Yes	Yes	No	No	No	No	No	Yes	No	1. CENTRAL	Rural	25-39 years	non-youth	1	Female	1-4 children	Primary/Some secondary	0
372	Yes	Yes	Yes	No	No	No	No	No	Yes	No	3. NORTHERN	Rural	25-39 years	non-youth	1	Male	1-4 children	Less than primary	1
368	Yes	Yes	Yes	No	No	No	No	Yes	No	No	1. CENTRAL	Urban	25-39 years	non-youth	1	Male	1-4 children	Secondary or higher	1
469	Yes	Yes	Yes	No	No	Yes	No	No	No	Yes	4. WESTERN	Rural	40-49 years	non-youth	1	Male	1-4 children	Secondary or higher	1
762	Yes	Yes	Yes	No	No	No	Yes	No	No	No	2. EASTERN	Urban	40-49 years	non-youth	1	Male	1-4 children	Primary/Some secondary	1
64	Yes	Yes	Yes	No	No	No	No	No	Yes	No	2. EASTERN	Rural	18-24 years	youth	1	Male	1-4 children	Less than primary	1
205	Yes	Yes	Yes	No	No	Yes	No	No	Yes	No	3. NORTHERN	Rural	25-39 years	non-youth	1	Female	1-4 children	Primary/Some secondary	1
637	Yes	Yes	Yes	No	No	No	Yes	No	No	No	4. WESTERN	Rural	25-39 years	non-youth	1	Male	1-4 children	Primary/Some secondary	1
629	Yes	Yes	Yes	No	No	Yes	Yes	No	No	No	1. CENTRAL	Urban	25-39 years	non-youth	1	Female	1-4 children	Primary/Some secondary	1
3	Yes	Yes	Yes	No	No	No	Yes	No	No	No	1. CENTRAL	Urban	40-49 years	non-youth	1	Female	1-4 children	Less than primary	1
1078	Yes	Yes	Yes	No	No	Yes	No	Yes	No	No	1. CENTRAL	Rural	25-39 years	non-youth	1	Male	1-4 children	Primary/Some secondary	1
988	Yes	Yes	Yes	No	No	Yes	Yes	No	No	No	4. WESTERN	Urban	25-39 years	non-youth	1	Female	1-4 children	Secondary or higher	0
152	Yes	Yes	Yes	No	No	Yes	Yes	No	No	No	3. NORTHERN	Rural	25-39 years	non-youth	1	Female	1-4 children	Primary/Some secondary	1
679	Yes	Yes	Yes	No	No	Yes	Yes	No	No	No	4. WESTERN	Rural	25-39 years	non-youth	1	Female	1-4 children	Less than primary	1
402	Yes	Yes	Yes	No	No	No	No	No	No	Yes	4. WESTERN	Rural	25-39 years	non-youth	1	Female	1-4 children	Primary/Some secondary	1
652	Yes	Yes	Yes	No	No	No	Yes	No	No	No	4. WESTERN	Rural	18-24 years	youth	1	Female	1-4 children	Less than primary	1
871	Yes	Yes	Yes	No	No	Yes	Yes	No	No	No	3. NORTHERN	Urban	25-39 years	non-youth	1	Male	1-4 children	Less than primary	1
1226	Yes	Yes	Yes	No	No	No	Yes	No	No	No	1. CENTRAL	Urban	25-39 years	non-youth	1	Female	1-4 children	Secondary or higher	0
164	Yes	Yes	Yes	No	No	Yes	Yes	No	No	No	3. NORTHERN	Rural	40-49 years	non-youth	1	Male	5 or more children	Secondary or higher	1
7	Yes	Yes	Yes	No	No	Yes	Yes	No	No	No	1. CENTRAL	Urban	40-49 years	non-youth	1	Female	1-4 children	Less than primary	1
836	Yes	Yes	Yes	No	No	Yes	No	No	Yes	No	3. NORTHERN	Urban	25-39 years	non-youth	1	Female	5 or more children	Secondary or higher	1
115	Yes	Yes	Yes	No	No	Yes	No	No	Yes	No	2. EASTERN	Rural	40-49 years	non-youth	1	Female	1-4 children	Primary/Some secondary	1
662	Yes	Yes	Yes	No	No	Yes	Yes	No	No	No	4. WESTERN	Rural	18-24 years	youth	1	Female	1-4 children	Primary/Some secondary	0
1170	Yes	Yes	Yes	No	No	Yes	No	No	Yes	No	1. CENTRAL	Rural	25-39 years	non-youth	1	Male	1-4 children	Primary/Some secondary	1
187	Yes	Yes	Yes	No	No	Yes	No	Yes	No	No	1. CENTRAL	Urban	25-39 years	non-youth	1	Male	5 or more children	Primary/Some secondary	1
584	Yes	Yes	Yes	No	No	Yes	No	Yes	No	No	4. WESTERN	Rural	40-49 years	non-youth	1	Male	1-4 children	Primary/Some secondary	1
397	Yes	Yes	Yes	No	No	No	Yes	No	No	No	4. WESTERN	Rural	25-39 years	non-youth	1	Male	1-4 children	Less than primary	1
97	Yes	Yes	Yes	No	No	No	No	No	Yes	No	1. CENTRAL	Urban	25-39 years	non-youth	1	Female	5 or more children	Primary/Some secondary	1
929	Yes	Yes	Yes	No	No	No	Yes	No	No	No	4. WESTERN	Urban	25-39 years	non-youth	1	Male	1-4 children	Secondary or higher	1
899	Yes	Yes	Yes	No	No	Yes	No	Yes	No	No	3. NORTHERN	Urban	25-39 years	non-youth	1	Female	1-4 children	Secondary or higher	1
302	Yes	Yes	Yes	No	No	Yes	No	No	Yes	No	3. NORTHERN	Rural	25-39 years	non-youth	1	Female	5 or more children	Less than primary	0
697	Yes	Yes	Yes	No	No	No	Yes	No	No	No	1. CENTRAL	Urban	25-39 years	non-youth	1	Male	5 or more children	Less than primary	1
21	Yes	Yes	Yes	No	No	Yes	No	Yes	No	No	2. EASTERN	Rural	25-39 years	non-youth	1	Male	1-4 children	Secondary or higher	1
911	Yes	Yes	Yes	No	No	No	Yes	No	No	No	4. WESTERN	Urban	25-39 years	non-youth	1	Male	5 or more children	Primary/Some secondary	0
310	Yes	Yes	Yes	No	No	Yes	No	Yes	No	No	3. NORTHERN	Rural	25-39 years	non-youth	1	Female	1-4 children	Less than primary	1
540	Yes	Yes	Yes	No	No	Yes	No	No	Yes	No	1. CENTRAL	Urban	18-24 years	youth	1	Female	No children	Primary/Some secondary	1
1387	Yes	Yes	Yes	No	No	Yes	No	Yes	No	No	2. EASTERN	Rural	18-24 years	youth	1	Male	1-4 children	Less than primary	0
1252	Yes	Yes	Yes	No	No	No	Yes	No	No	No	2. EASTERN	Rural	40-49 years	non-youth	1	Male	5 or more children	Less than primary	1
644	Yes	Yes	Yes	No	No	No	Yes	No	No	No	4. WESTERN	Rural	18-24 years	youth	1	Female	1-4 children	Less than primary	1
16	Yes	Yes	Yes	No	No	Yes	No	No	No	Yes	1. CENTRAL	Urban	40-49 years	non-youth	1	Male	5 or more children	Primary/Some secondary	1
104	Yes	Yes	Yes	No	No	Yes	No	Yes	No	No	1. CENTRAL	Urban	25-39 years	non-youth	1	Female	1-4 children	Secondary or higher	1
1237	Yes	Yes	Yes	No	No	Yes	Yes	No	No	No	2. EASTERN	Rural	40-49 years	non-youth	1	Male	1-4 children	Primary/Some secondary	0
708	Yes	Yes	Yes	No	No	Yes	No	No	Yes	No	1. CENTRAL	Urban	18-24 years	youth	1	Male	1-4 children	Primary/Some secondary	1
251	Yes	Yes	Yes	No	No	No	Yes	No	No	No	3. NORTHERN	Rural	40-49 years	non-youth	1	Female	1-4 children	Less than primary	1
491	Yes	Yes	Yes	No	No	Yes	Yes	No	No	No	4. WESTERN	Rural	25-39 years	non-youth	1	Female	5 or more children	Less than primary	1
240	Yes	Yes	Yes	No	No	No	No	No	Yes	No	3. NORTHERN	Rural	25-39 years	non-youth	1	Female	1-4 children	Primary/Some secondary	1
648	Yes	Yes	Yes	No	No	Yes	Yes	No	No	No	4. WESTERN	Rural	25-39 years	non-youth	1	Female	5 or more children	Less than primary	1
813	Yes	Yes	Yes	No	No	Yes	No	Yes	No	No	2. EASTERN	Urban	25-39 years	non-youth	1	Male	1-4 children	Secondary or higher	1
634	Yes	Yes	Yes	No	No	Yes	No	No	Yes	No	4. WESTERN	Rural	25-39 years	non-youth	1	Female	1-4 children	Primary/Some secondary	1
1354	Yes	Yes	Yes	No	No	No	No	No	No	Yes	2. EASTERN	Rural	18-24 years	youth	1	Female	1-4 children	Primary/Some secondary	0
1206	Yes	Yes	Yes	No	No	Yes	Yes	No	No	No	2. EASTERN	Rural	25-39 years	non-youth	1	Female	5 or more children	Less than primary	0
810	Yes	Yes	Yes	No	No	Yes	Yes	No	No	No	2. EASTERN	Urban	40-49 years	non-youth	1	Male	5 or more children	Secondary or higher	1
1111	Yes	Yes	Yes	No	No	Yes	Yes	No	No	No	1. CENTRAL	Rural	40-49 years	non-youth	1	Male	5 or more children	Primary/Some secondary	1
702	Yes	Yes	Yes	No	No	Yes	Yes	No	No	No	1. CENTRAL	Urban	40-49 years	non-youth	1	Female	1-4 children	Primary/Some secondary	1
1148	Yes	Yes	Yes	No	No	Yes	No	No	No	Yes	1. CENTRAL	Rural	40-49 years	non-youth	1	Male	5 or more children	Secondary or higher	1
587	Yes	Yes	Yes	No	No	Yes	Yes	No	No	No	4. WESTERN	Rural	40-49 years	non-youth	1	Female	5 or more children	Less than primary	1
1130	Yes	Yes	Yes	No	No	Yes	No	Yes	No	No	1. CENTRAL	Rural	40-49 years	non-youth	1	Male	1-4 children	Primary/Some secondary	1
692	Yes	Yes	Yes	No	No	Yes	Yes	No	No	No	1. CENTRAL	Urban	25-39 years	non-youth	1	Female	1-4 children	Secondary or higher	1
982	Yes	Yes	Yes	No	No	Yes	No	No	Yes	No	4. WESTERN	Urban	25-39 years	non-youth	1	Female	1-4 children	Less than primary	0
1326	Yes	Yes	Yes	No	No	Yes	No	No	Yes	No	2. EASTERN	Rural	25-39 years	non-youth	1	Male	5 or more children	Less than primary	1
419	Yes	Yes	Yes	No	No	No	Yes	No	No	No	4. WESTERN	Rural	40-49 years	non-youth	1	Male	1-4 children	Primary/Some secondary	1
535	Yes	Yes	Yes	No	No	No	No	Yes	No	No	4. WESTERN	Rural	25-39 years	non-youth	1	Male	5 or more children	Secondary or higher	1
955	Yes	Yes	Yes	No	No	No	Yes	No	No	No	4. WESTERN	Urban	40-49 years	non-youth	1	Female	1-4 children	Secondary or higher	0
693	Yes	Yes	Yes	No	No	Yes	No	No	No	Yes	1. CENTRAL	Urban	25-39 years	non-youth	1	Male	1-4 children	Secondary or higher	1
1273	Yes	Yes	Yes	No	No	No	No	Yes	No	No	2. EASTERN	Rural	25-39 years	non-youth	1	Female	1-4 children	Less than primary	0
232	Yes	Yes	Yes	No	No	Yes	No	No	Yes	No	3. NORTHERN	Rural	25-39 years	non-youth	1	Male	1-4 children	Primary/Some secondary	1
319	Yes	Yes	Yes	No	No	Yes	No	Yes	No	No	3. NORTHERN	Rural	18-24 years	youth	1	Female	1-4 children	Primary/Some secondary	1
365	Yes	Yes	Yes	No	No	Yes	Yes	No	No	No	1. CENTRAL	Urban	25-39 years	non-youth	1	Male	1-4 children	Secondary or higher	1
225	Yes	Yes	Yes	No	No	No	Yes	No	No	No	3. NORTHERN	Rural	25-39 years	non-youth	1	Female	5 or more children	Secondary or higher	0
373	Yes	Yes	Yes	No	No	No	Yes	No	No	No	3. NORTHERN	Rural	18-24 years	youth	1	Female	1-4 children	Less than primary	1
660	Yes	Yes	Yes	No	No	Yes	No	No	Yes	No	4. WESTERN	Rural	25-39 years	non-youth	1	Female	1-4 children	Primary/Some secondary	1
1350	Yes	Yes	Yes	No	No	Yes	No	Yes	No	No	2. EASTERN	Rural	40-49 years	non-youth	1	Male	1-4 children	Primary/Some secondary	0
887	Yes	Yes	Yes	No	No	Yes	Yes	No	No	No	3. NORTHERN	Urban	25-39 years	non-youth	1	Male	1-4 children	Primary/Some secondary	0
1034	Yes	Yes	Yes	No	No	Yes	No	Yes	No	No	1. CENTRAL	Rural	40-49 years	non-youth	1	Male	No children	Primary/Some secondary	1
1399	Yes	Yes	Yes	No	No	Yes	Yes	No	No	No	2. EASTERN	Rural	18-24 years	youth	1	Female	1-4 children	Less than primary	1
1017	Yes	Yes	Yes	No	No	Yes	Yes	No	No	No	1. CENTRAL	Rural	25-39 years	non-youth	1	Male	5 or more children	Secondary or higher	1
58	Yes	Yes	Yes	No	No	Yes	No	No	Yes	No	2. EASTERN	Rural	25-39 years	non-youth	1	Male	1-4 children	Secondary or higher	1
130	Yes	Yes	Yes	No	No	Yes	Yes	No	No	No	3. NORTHERN	Rural	25-39 years	non-youth	1	Female	5 or more children	Secondary or higher	1
509	Yes	Yes	Yes	No	No	Yes	Yes	No	No	No	4. WESTERN	Rural	25-39 years	non-youth	1	Male	5 or more children	Primary/Some secondary	1
1339	Yes	Yes	Yes	No	No	Yes	Yes	No	No	No	2. EASTERN	Rural	25-39 years	non-youth	1	Male	5 or more children	Primary/Some secondary	1
524	Yes	Yes	Yes	No	No	Yes	No	Yes	No	No	4. WESTERN	Rural	40-49 years	non-youth	1	Male	1-4 children	Secondary or higher	1
1261	Yes	Yes	Yes	No	No	No	Yes	No	No	No	2. EASTERN	Rural	25-39 years	non-youth	1	Male	5 or more children	Primary/Some secondary	1
829	Yes	Yes	Yes	No	No	No	No	Yes	No	No	2. EASTERN	Urban	25-39 years	non-youth	1	Male	5 or more children	Secondary or higher	1
1310	Yes	Yes	Yes	No	No	Yes	Yes	No	No	No	2. EASTERN	Rural	40-49 years	non-youth	1	Female	1-4 children	Less than primary	0
1058	Yes	Yes	Yes	No	No	Yes	No	Yes	No	No	1. CENTRAL	Rural	25-39 years	non-youth	1	Male	1-4 children	Secondary or higher	1
621	Yes	Yes	Yes	No	No	Yes	Yes	No	No	No	4. WESTERN	Rural	25-39 years	non-youth	1	Female	5 or more children	Less than primary	1
835	Yes	Yes	Yes	No	No	Yes	No	No	Yes	No	3. NORTHERN	Urban	40-49 years	non-youth	1	Male	1-4 children	Secondary or higher	0
690	Yes	Yes	Yes	No	No	Yes	Yes	No	No	No	1. CENTRAL	Urban	40-49 years	non-youth	1	Female	1-4 children	Secondary or higher	0
869	Yes	Yes	Yes	No	No	Yes	No	No	Yes	No	3. NORTHERN	Urban	25-39 years	non-youth	1	Female	1-4 children	Primary/Some secondary	1
655	Yes	Yes	Yes	No	No	Yes	Yes	No	No	No	4. WESTERN	Rural	25-39 years	non-youth	1	Male	5 or more children	Secondary or higher	1
316	Yes	Yes	Yes	No	No	Yes	Yes	No	No	No	3. NORTHERN	Rural	25-39 years	non-youth	1	Male	1-4 children	Secondary or higher	1
1168	Yes	Yes	Yes	No	No	Yes	Yes	No	No	No	1. CENTRAL	Rural	25-39 years	non-youth	1	Male	5 or more children	Secondary or higher	1
1016	Yes	Yes	Yes	No	No	Yes	Yes	No	No	No	1. CENTRAL	Rural	25-39 years	non-youth	1	Female	1-4 children	Primary/Some secondary	1
826	Yes	Yes	Yes	No	No	Yes	No	No	No	Yes	2. EASTERN	Urban	25-39 years	non-youth	1	Male	5 or more children	Less than primary	0
153	Yes	Yes	Yes	No	No	Yes	No	Yes	No	No	3. NORTHERN	Rural	25-39 years	non-youth	1	Male	1-4 children	Primary/Some secondary	1
647	Yes	Yes	Yes	No	No	Yes	Yes	No	No	No	4. WESTERN	Rural	25-39 years	non-youth	1	Male	5 or more children	Less than primary	1
85	Yes	Yes	Yes	No	No	Yes	Yes	No	No	No	2. EASTERN	Rural	18-24 years	youth	1	Female	5 or more children	Secondary or higher	1
744	Yes	Yes	Yes	No	No	Yes	Yes	No	No	No	1. CENTRAL	Urban	18-24 years	youth	1	Female	1-4 children	Primary/Some secondary	1
946	Yes	Yes	Yes	No	No	No	No	Yes	No	No	4. WESTERN	Urban	25-39 years	non-youth	1	Female	1-4 children	Primary/Some secondary	1
972	Yes	Yes	Yes	No	No	Yes	Yes	No	No	No	4. WESTERN	Urban	25-39 years	non-youth	1	Male	5 or more children	Secondary or higher	1
1390	Yes	Yes	Yes	No	No	Yes	No	Yes	No	No	2. EASTERN	Rural	25-39 years	non-youth	1	Male	5 or more children	Secondary or higher	1
1347	Yes	Yes	Yes	No	No	No	Yes	No	No	No	2. EASTERN	Rural	40-49 years	non-youth	1	Female	5 or more children	Less than primary	1
1357	Yes	Yes	Yes	No	No	Yes	Yes	No	No	No	2. EASTERN	Rural	25-39 years	non-youth	1	Female	1-4 children	Less than primary	1
1278	Yes	Yes	Yes	No	No	No	No	Yes	No	No	2. EASTERN	Rural	25-39 years	non-youth	1	Female	1-4 children	Primary/Some secondary	1
1188	Yes	Yes	Yes	No	No	Yes	No	Yes	No	No	1. CENTRAL	Rural	40-49 years	non-youth	1	Male	1-4 children	Secondary or higher	0
1128	Yes	Yes	Yes	No	No	Yes	No	No	Yes	No	1. CENTRAL	Rural	25-39 years	non-youth	1	Female	1-4 children	Less than primary	1
765	Yes	Yes	Yes	No	No	Yes	No	No	Yes	No	2. EASTERN	Urban	18-24 years	youth	1	Female	1-4 children	Primary/Some secondary	1
1367	Yes	Yes	Yes	No	No	Yes	Yes	No	No	No	2. EASTERN	Rural	25-39 years	non-youth	1	Female	5 or more children	Primary/Some secondary	1
957	Yes	Yes	Yes	No	No	Yes	Yes	No	No	No	4. WESTERN	Urban	25-39 years	non-youth	1	Female	1-4 children	Primary/Some secondary	1
683	Yes	Yes	Yes	No	No	Yes	No	No	Yes	No	1. CENTRAL	Urban	25-39 years	non-youth	1	Female	1-4 children	Secondary or higher	1
96	Yes	Yes	Yes	No	No	Yes	No	No	Yes	No	2. EASTERN	Rural	25-39 years	non-youth	1	Male	5 or more children	Primary/Some secondary	1
317	Yes	Yes	Yes	No	No	Yes	No	Yes	No	No	3. NORTHERN	Rural	18-24 years	youth	1	Male	1-4 children	Primary/Some secondary	1
1101	Yes	Yes	Yes	No	No	Yes	No	No	Yes	No	1. CENTRAL	Rural	40-49 years	non-youth	1	Female	5 or more children	Less than primary	1
353	Yes	Yes	Yes	No	No	Yes	No	Yes	No	No	3. NORTHERN	Rural	25-39 years	non-youth	1	Male	1-4 children	Secondary or higher	0
519	Yes	Yes	Yes	No	No	Yes	Yes	No	No	No	4. WESTERN	Rural	25-39 years	non-youth	1	Male	1-4 children	Primary/Some secondary	1
286	Yes	Yes	Yes	No	No	No	Yes	No	No	No	3. NORTHERN	Rural	40-49 years	non-youth	1	Male	5 or more children	Primary/Some secondary	1
1398	Yes	Yes	Yes	No	No	No	No	No	Yes	No	2. EASTERN	Rural	25-39 years	non-youth	1	Male	5 or more children	Secondary or higher	1
678	Yes	Yes	Yes	No	No	No	No	No	Yes	No	4. WESTERN	Rural	25-39 years	non-youth	1	Female	1-4 children	Primary/Some secondary	1
552	Yes	Yes	Yes	No	No	Yes	Yes	No	No	No	4. WESTERN	Rural	25-39 years	non-youth	1	Female	1-4 children	Primary/Some secondary	1
904	Yes	Yes	Yes	No	No	No	No	Yes	No	No	3. NORTHERN	Urban	25-39 years	non-youth	1	Male	1-4 children	Secondary or higher	1
1242	Yes	Yes	Yes	No	No	No	Yes	No	No	No	2. EASTERN	Rural	25-39 years	non-youth	1	Female	1-4 children	Less than primary	1
1274	Yes	Yes	Yes	No	No	Yes	No	Yes	No	No	2. EASTERN	Rural	25-39 years	non-youth	1	Female	1-4 children	Secondary or higher	0
654	Yes	Yes	Yes	No	No	Yes	No	Yes	No	No	4. WESTERN	Rural	25-39 years	non-youth	1	Male	1-4 children	Less than primary	1
960	Yes	Yes	Yes	No	No	No	No	No	Yes	No	4. WESTERN	Urban	25-39 years	non-youth	1	Female	No children	Less than primary	0
1262	Yes	Yes	Yes	No	No	Yes	Yes	No	No	No	2. EASTERN	Rural	25-39 years	non-youth	1	Female	5 or more children	Less than primary	1
25	Yes	Yes	Yes	No	No	No	No	No	Yes	No	2. EASTERN	Rural	18-24 years	youth	1	Female	1-4 children	Primary/Some secondary	1
441	Yes	Yes	Yes	No	No	No	No	Yes	No	No	4. WESTERN	Rural	25-39 years	non-youth	1	Female	1-4 children	Secondary or higher	1
280	Yes	Yes	Yes	No	No	Yes	Yes	No	No	No	1. CENTRAL	Urban	25-39 years	non-youth	1	Male	1-4 children	Secondary or higher	1
682	Yes	Yes	Yes	No	No	No	Yes	No	No	No	1. CENTRAL	Urban	25-39 years	non-youth	1	Female	1-4 children	Less than primary	1
1230	Yes	Yes	Yes	No	No	Yes	Yes	No	No	No	1. CENTRAL	Urban	40-49 years	non-youth	1	Female	1-4 children	Secondary or higher	0
1178	Yes	Yes	Yes	No	No	No	No	No	Yes	No	1. CENTRAL	Rural	18-24 years	youth	1	Male	5 or more children	Secondary or higher	1
351	Yes	Yes	Yes	No	No	Yes	No	Yes	No	No	3. NORTHERN	Rural	25-39 years	non-youth	1	Male	1-4 children	Primary/Some secondary	1
795	Yes	Yes	Yes	No	No	No	No	Yes	No	No	2. EASTERN	Urban	40-49 years	non-youth	1	Male	5 or more children	Secondary or higher	0
1234	Yes	Yes	Yes	No	No	No	No	No	Yes	No	2. EASTERN	Rural	40-49 years	non-youth	1	Male	No children	Less than primary	0
1021	Yes	Yes	Yes	No	No	Yes	No	No	Yes	No	1. CENTRAL	Rural	40-49 years	non-youth	1	Female	5 or more children	Primary/Some secondary	1
1116	Yes	Yes	Yes	No	No	Yes	Yes	No	No	No	1. CENTRAL	Rural	25-39 years	non-youth	1	Female	No children	Secondary or higher	1
90	Yes	Yes	Yes	No	No	No	Yes	No	No	No	2. EASTERN	Rural	25-39 years	non-youth	1	Female	1-4 children	Primary/Some secondary	1
583	Yes	Yes	Yes	No	No	Yes	No	No	Yes	No	4. WESTERN	Rural	25-39 years	non-youth	1	Female	5 or more children	Less than primary	1
882	Yes	Yes	Yes	No	No	Yes	Yes	No	No	No	3. NORTHERN	Urban	40-49 years	non-youth	1	Male	5 or more children	Primary/Some secondary	0
983	Yes	Yes	Yes	No	No	Yes	No	No	Yes	No	4. WESTERN	Urban	25-39 years	non-youth	1	Female	1-4 children	Primary/Some secondary	0
843	Yes	Yes	Yes	No	No	Yes	Yes	No	No	No	3. NORTHERN	Urban	25-39 years	non-youth	1	Male	1-4 children	Secondary or higher	1
1249	Yes	Yes	Yes	No	No	No	No	No	Yes	No	2. EASTERN	Rural	25-39 years	non-youth	1	Male	1-4 children	Less than primary	1
837	Yes	Yes	Yes	No	No	Yes	Yes	No	No	No	3. NORTHERN	Urban	18-24 years	youth	1	Female	No children	Primary/Some secondary	1
227	Yes	Yes	Yes	No	No	No	Yes	No	No	No	3. NORTHERN	Rural	25-39 years	non-youth	1	Male	1-4 children	Less than primary	0
641	Yes	Yes	Yes	No	No	No	No	No	Yes	No	4. WESTERN	Rural	25-39 years	non-youth	1	Male	5 or more children	Less than primary	1
222	Yes	Yes	Yes	No	No	Yes	No	No	Yes	No	3. NORTHERN	Rural	18-24 years	youth	1	Female	1-4 children	Secondary or higher	1
1088	Yes	Yes	Yes	No	No	Yes	No	Yes	No	No	1. CENTRAL	Rural	40-49 years	non-youth	1	Female	1-4 children	Secondary or higher	1
1311	Yes	Yes	Yes	No	No	No	Yes	No	No	No	2. EASTERN	Rural	25-39 years	non-youth	1	Male	1-4 children	Secondary or higher	0
633	Yes	Yes	Yes	No	No	No	Yes	No	No	No	4. WESTERN	Rural	25-39 years	non-youth	1	Female	1-4 children	Primary/Some secondary	1
303	Yes	Yes	Yes	No	No	Yes	No	No	Yes	No	3. NORTHERN	Rural	25-39 years	non-youth	1	Male	1-4 children	Primary/Some secondary	1
591	Yes	Yes	Yes	No	No	Yes	No	Yes	No	No	4. WESTERN	Rural	40-49 years	non-youth	1	Male	5 or more children	Less than primary	0
428	Yes	Yes	Yes	No	No	No	No	No	Yes	No	4. WESTERN	Rural	25-39 years	non-youth	1	Female	1-4 children	Primary/Some secondary	1
1118	Yes	Yes	Yes	No	No	Yes	Yes	No	No	No	1. CENTRAL	Rural	40-49 years	non-youth	1	Male	5 or more children	Secondary or higher	1
966	Yes	Yes	Yes	No	No	Yes	No	Yes	No	No	1. CENTRAL	Urban	25-39 years	non-youth	1	Male	1-4 children	Primary/Some secondary	1
1298	Yes	Yes	Yes	No	No	Yes	Yes	No	No	No	2. EASTERN	Rural	40-49 years	non-youth	1	Male	5 or more children	Primary/Some secondary	1
520	Yes	Yes	Yes	No	No	Yes	No	Yes	No	No	4. WESTERN	Rural	40-49 years	non-youth	1	Male	1-4 children	Less than primary	1
458	Yes	Yes	Yes	No	No	No	Yes	No	No	No	4. WESTERN	Rural	25-39 years	non-youth	1	Female	1-4 children	Primary/Some secondary	1
442	Yes	Yes	Yes	No	No	No	No	No	Yes	No	4. WESTERN	Rural	25-39 years	non-youth	1	Male	1-4 children	Secondary or higher	0
811	Yes	Yes	Yes	No	No	Yes	No	Yes	No	No	2. EASTERN	Urban	25-39 years	non-youth	1	Female	5 or more children	Secondary or higher	0
743	Yes	Yes	Yes	No	No	Yes	No	No	No	Yes	1. CENTRAL	Urban	25-39 years	non-youth	1	Male	1-4 children	Primary/Some secondary	1
91	Yes	Yes	Yes	No	No	No	No	No	Yes	No	2. EASTERN	Rural	25-39 years	non-youth	1	Female	5 or more children	Less than primary	1
324	Yes	Yes	Yes	No	No	Yes	Yes	No	No	No	3. NORTHERN	Rural	25-39 years	non-youth	1	Female	1-4 children	Less than primary	1
581	Yes	Yes	Yes	No	No	Yes	No	No	Yes	No	4. WESTERN	Rural	25-39 years	non-youth	1	Male	1-4 children	Secondary or higher	0
420	Yes	Yes	Yes	No	No	No	Yes	No	No	No	4. WESTERN	Rural	40-49 years	non-youth	1	Female	5 or more children	Less than primary	1
307	Yes	Yes	Yes	No	No	Yes	No	Yes	No	No	3. NORTHERN	Rural	25-39 years	non-youth	1	Male	1-4 children	Primary/Some secondary	0
1341	Yes	Yes	Yes	No	No	No	Yes	No	No	No	2. EASTERN	Rural	25-39 years	non-youth	1	Female	5 or more children	Primary/Some secondary	1
585	Yes	Yes	Yes	No	No	No	No	No	No	No	4. WESTERN	Rural	25-39 years	non-youth	1	Male	1-4 children	Primary/Some secondary	1
314	Yes	Yes	Yes	No	No	Yes	Yes	No	No	No	3. NORTHERN	Rural	25-39 years	non-youth	1	Male	1-4 children	Secondary or higher	1
1360	Yes	Yes	Yes	No	No	Yes	Yes	No	No	No	2. EASTERN	Rural	40-49 years	non-youth	1	Female	1-4 children	Primary/Some secondary	0
1295	Yes	Yes	Yes	No	No	Yes	Yes	No	No	No	2. EASTERN	Rural	40-49 years	non-youth	1	Male	5 or more children	Primary/Some secondary	1
400	Yes	Yes	Yes	No	No	No	Yes	No	No	No	4. WESTERN	Rural	25-39 years	non-youth	1	Male	1-4 children	Less than primary	1
975	Yes	Yes	Yes	No	No	No	Yes	No	No	No	4. WESTERN	Urban	40-49 years	non-youth	1	Female	1-4 children	Less than primary	1
532	Yes	Yes	Yes	No	No	Yes	No	No	No	Yes	4. WESTERN	Rural	25-39 years	non-youth	1	Female	5 or more children	Primary/Some secondary	1
6	Yes	Yes	Yes	No	No	No	Yes	No	No	No	1. CENTRAL	Urban	25-39 years	non-youth	1	Female	1-4 children	Primary/Some secondary	1
309	Yes	Yes	Yes	No	No	Yes	No	Yes	No	No	3. NORTHERN	Rural	25-39 years	non-youth	1	Female	1-4 children	Less than primary	0
860	Yes	Yes	Yes	No	No	Yes	Yes	No	No	No	3. NORTHERN	Urban	25-39 years	non-youth	1	Male	1-4 children	Secondary or higher	1
862	Yes	Yes	Yes	No	No	Yes	No	Yes	No	No	3. NORTHERN	Urban	18-24 years	youth	1	Female	1-4 children	Less than primary	0
1173	Yes	Yes	Yes	No	No	Yes	Yes	No	No	No	1. CENTRAL	Rural	40-49 years	non-youth	1	Female	1-4 children	Primary/Some secondary	1
1030	Yes	Yes	Yes	No	No	Yes	No	No	No	Yes	1. CENTRAL	Rural	25-39 years	non-youth	1	Female	1-4 children	Primary/Some secondary	1
770	Yes	Yes	Yes	No	No	No	No	No	Yes	No	2. EASTERN	Urban	25-39 years	non-youth	1	Female	1-4 children	Secondary or higher	1
80	Yes	Yes	Yes	No	No	Yes	Yes	No	No	No	2. EASTERN	Rural	25-39 years	non-youth	1	Female	1-4 children	Less than primary	1
1167	Yes	Yes	Yes	No	No	No	No	No	No	No	1. CENTRAL	Rural	25-39 years	non-youth	1	Male	1-4 children	Secondary or higher	0
48	Yes	Yes	Yes	No	No	Yes	Yes	No	No	No	2. EASTERN	Rural	18-24 years	youth	1	Female	1-4 children	Primary/Some secondary	0
347	Yes	Yes	Yes	No	No	Yes	No	No	Yes	No	3. NORTHERN	Rural	25-39 years	non-youth	1	Female	1-4 children	Primary/Some secondary	1
1289	Yes	Yes	Yes	No	No	No	No	No	Yes	No	2. EASTERN	Rural	25-39 years	non-youth	1	Male	5 or more children	Primary/Some secondary	0
949	Yes	Yes	Yes	No	No	Yes	Yes	No	No	No	4. WESTERN	Urban	40-49 years	non-youth	1	Male	1-4 children	Primary/Some secondary	1
1248	Yes	Yes	Yes	No	No	No	Yes	No	No	No	2. EASTERN	Rural	25-39 years	non-youth	1	Male	5 or more children	Primary/Some secondary	1
147	Yes	Yes	Yes	No	No	Yes	Yes	No	No	No	3. NORTHERN	Rural	25-39 years	non-youth	1	Female	1-4 children	Less than primary	1
1018	Yes	Yes	Yes	No	No	Yes	No	No	Yes	No	1. CENTRAL	Rural	25-39 years	non-youth	1	Male	5 or more children	Primary/Some secondary	1
1013	Yes	Yes	Yes	No	No	Yes	Yes	No	No	No	1. CENTRAL	Rural	25-39 years	non-youth	1	Male	1-4 children	Primary/Some secondary	1
392	Yes	Yes	Yes	No	No	Yes	Yes	No	No	No	4. WESTERN	Rural	25-39 years	non-youth	1	Female	5 or more children	Less than primary	0
125	Yes	Yes	Yes	No	No	Yes	Yes	No	No	No	2. EASTERN	Rural	40-49 years	non-youth	1	Female	1-4 children	Less than primary	1
1227	Yes	Yes	Yes	No	No	Yes	Yes	No	No	No	1. CENTRAL	Urban	25-39 years	non-youth	1	Female	1-4 children	Primary/Some secondary	1
